# Supplementary material for: Thermal-plex: fluidic-free, rapid sequential multiplexed imaging with DNA-encoded thermal channels
Source: Nat Methods. 2023 Dec 27;21(2):331–41. doi: 10.1038/s41592-023-02115-3 (PMC10864187; doi:10.1038/s41592-023-02115-3)
Supplement: Supplementary file 3 — DNA probe sequence. [file 41592_2023_2115_MOESM3_ESM.xlsx]

## Sheet: Table S1
Name	Quncher	Imager	BindingTm	Quncher Tm	Signal Tm
ThermalProbe_1	AGGTATGATAGAG /3IAbRQSp/	/5Alex647N/ CTCTATCATACCTCTACTAACCTCGCCACA TGTCTGATCCACT	44.6	36.86	39
ThermalProbe_2	AGAGGTATGATAGAG /3IAbRQSp/	/5Alex647N/ CTCTATCATACCTCTACTAACCTCGCCACA TGTCTGATCCACTTTG	52.01	44.05	48
ThermalProbe_3	TTAGTAGAGGTATGATAGAG /3IAbRQSp/	/5Alex647N/ CTCTATCATACCTCTACTAACCTCGCCACA TGTCTGATCCACTTTGTCTATTAG	61.41	52.38	57
ThermalProbe_4	CGAGGTTAGTAGAGGTATGATAGAG /3IAbRQSp/	/5Alex647N/ CTCTATCATACCTCTACTAACCTCGCCACA TGTCTGATCCACTTTGTCTATTAGCTTCC	68.33	62.6	65
ThermalProbe_5	TGTGGCGAGGTTAGTAGAGGTATGATAGAG /3IAbRQSp/	/5Alex647N/ CTCTATCATACCTCTACTAACCTCGCCACA TGTCTGATCCACTTTGTCTATTAGCTTCCGATATTCCACCGCT	78.05	70.29	72

## Sheet: Table S2
Name	Barcode domain	Imagers	Quenchers	Barcode Tm (oC)	Quencher Tm (oC)	Signal Tm (oC)	Ts- Tmq (oC)	Quencher ΔS (kcal/mol/K)	Quencher ΔG at Ts (kcal/mol)
ThermP1-488	CGTAAGTAGATCGGAC	/5ATTO488N/ CACTCAATCCATAGTCCGATCTACTTA	TGGATTGAGTG /3IABkFQ/	43.79	34.79	39	4.21	-0.2175	0.915675
ThermP1-565	CGTAGTGACGATGAAT	/5ATTO565N/ TAACTCACTCAATATTCATCGTCACTA	TTGAGTGAGTTA /3IABkFQ/	43.92	35.07	39	3.93	-0.2405	0.945165
ThermP1-647	CGCGAGTTAGTATGAG	/5Alex647N/ TCTAGCCTATCATCTCATACTAACTCG	TGATAGGCTAGA /3IAbRQSp/	42.63	35.1	39	3.9	-0.2374	0.92586
ThermP2-488	CGGTTAGTAGTAGATCCAGA	/5ATTO488N/ TCATACTCACTAACTTCTGGATCTACTACTAAC	AGTTAGTGAGTATGA /3IABkFQ/	51.17	44.11	48	3.89	-0.3043	1.18373
ThermP2-565	CGGTATCTGCGTCTATCTAT	/5ATTO565N/ TACGACTTAGATGAAATAGATAGACGCAGATAC	TTCATCTAAGTCGTA /3IABkFQ/	52.3	44.87	48	3.13	-0.3095	0.968735
ThermP2-647	CGATAGCTCAGTCATTCATT	/5Alex647N/ TATGATGGATGAACT AATGAATGACTGAGCTA	AGTTCATCCATCATA /3IAbRQSp/	51.64	44.98	48	3.02	-0.3018	0.911436
ThermP3-488	CGATCTAACTATCCATGCATCTACCT	/5ATTO488N/T GTATGATAGATGAGTAGTGAAGGTAGATGCATGGATAGTTAGAT	TCACTACTCATCTATCATAC /3IABkFQ/	62.11	53.44	57	3.56	-0.4122	1.46743
ThermP3-565	CGAACTACCTACTCATCTAACGCTAA	/5ATTO565N/T GATAGTAGGTAGTGATGATTTTAGCGTTAGATGAGTAGGTAGTT	AATCATCACTACCTACTATC /3IABkFQ/	62.21	53.68	57	3.32	-0.4085	1.35622
ThermP3-647	CGTTCGTACCTATCCATCTATCATTC	/5Alex647N/ AATGAGTATGAATGTAGTAAGAATGATAGATGGATAGGTACGAA	TTACTACATTCATACTCATT /3IAbRQSp/	60.86	51.55	57	5.45	-0.4107	2.23832
ThermP4-488	CGCTAAGTCGAATCAATGCATAGCTAGTCAC	/5ATTO488N/ TTCATCATCACTTACGTCACTAACT GTGACTAGCTATGCATTGATTCGACTTAG	AGTTAGTGACGTAAGTGATGATGAA /3IABkFQ/	67.51	63.55	65	1.45	-0.5297	0.768065
ThermP4-565	CGTTACTCGTCTACATTCAGCTGCATCATAC	/5ATTO488N/ ATACATCTGGCTACGAATCTAACTAGTATGATGCAGCTGAATGTAGACGAGTAA	TAGTTAGATTCGTAGCCAGATGTAT /3IABkFQ/	68.56	62.5	65	2.5	-0.5243	1.31075
ThermP4-647	CGGCAATCGTCATTCAATGTAAGTAGCTGTA	/5Alex647N/ TTGCGATGATCTACTACTTGACTTATACAGCTACTTACATTGAATGACGATTGC	TAAGTCAAGTAGTAGATCATCGCAA /3IAbRQSp/	67.65	63.14	65	1.86	-0.5289	0.983754
ThermP5-488	GCGAGCGGTGGAATATCGGAAGCTAATAGACAAAGTGGATCAGACA	/5ATTO488N/ CTCTATCATACCTCTACTAACCTCGCCACA TGTCTGATCCACTTTGTCTATTAGCTTCCGATATTCCACCGCT	TGTGGCGAGGTTAGTAGAGGTATGATAGAG /3IABkFQ/	80.12	70.29	72	1.71	-0.6317	1.08021
ThermP5-565	TACAGGCATGCTGAGTCTACGTCAATCGAGTCATCACTATGTACA	/5ATTO565N/ TTGAATCCGAACTTACTTAGACTGCGATGG TGTACATAGTGATGACTCGATTGACGTAGACTCAGCATGCCTGTA	CCATCGCAGTCTAAGTAAGTTCGGATTCAA /3IABkFQ/	78.37	70.28	72	1.72	-0.64	1.1008
ThermP5-647	CTCGCATCCATCATGAGTGAATCTGTAGTCCATTGAGTGACATGT	/5Alex647N/T GTAACTAGTAGTGCTGCGATCGTACCTAAG ACATGTCACTCAATGGACTACAGATTCACTCATGATGGATGCGAG	CTTAGGTACGATCGCAGCACTACTAGTTAC /3IAbRQSp/	78.27	69.89	72	2.11	-0.644	1.35884

## Sheet: Table S3
Gene symbol	Accession ID		Probe name	Sequence	Probe name	Sequence	Probe name	Sequence	Probe name	Sequence	Probe name	Sequence	Probe name	Sequence	Probe name	Sequence	Probe name	Sequence	Probe name	Sequence	Probe name	Sequence	Probe name	Sequence	Probe name	Sequence	Probe name	Sequence
APC	NM_000038.6		APC_TmH_1	CATTTCCGAGTCCGGCAGCACCTCCATTCTGTCTCCAGGCGAGCGGTGGAATATCGGAAGCTAATAGACAAAGTGGATCAGACA	FNDC3B_1	GCCGCCGCTCAAATAACTACCAGGAGGGTTTGATGGGTTCGAACTACCTACTCATCTAACGCTAA	ARHGEF28_1	GCGTGAGGGATTCGATCCGAGACATAATCGGACGGGGTTCGTAGTGACGATGAAT	BAZ1B_1	AGTCACGACTCCTCCTCAGCAGCACCGGAGGAAATTATTGATTCGCGAGTTAGTATGAG	DGKD_1	ATCTGACCCGACGTGGACACCTTGCGGATGAGCTTCTTCGGTTAGTAGTAGATCCAGA	ELAVL1_1	ACCCCTGCAGTCTTCGGCCATGTGGTCTTCATAACCATTTTCGGTATCTGCGTCTATCTAT	FOSL2_1	TTTCGGGGCGGCTCGGATACTTGACTAGGAGAAGGCTTCGATCTAACTATCCATGCATCTACCT	HEG1_1	TACTTTCTGGCCAATGTTTCCAGGCAGCATCCGCGCTTCGTTCGTACCTATCCATCTATCATTC	NCOR1_1	TTTCTAGGAAACCACCGGGAGCTGGCTAAGCGTGGGTTCGCTAAGTCGAATCAATGCATAGCTAGTCAC	KIF1C_1	TTTCACCGAGGCACCAGCCATAGCTCCAGACACTCCTTCGTTACTCGTCTACATTCAGCTGCATCATAC	ITPR3_1	GAAAGCTGGACATTTCACTCATGGCTGCGGCCCTCCTTCGGCAATCGTCATTCAATGTAAGTAGCTGTA	NUP205_1	CGTCGCCATCTTAGAGGCGCACTAACAGAGCCCTTCTTTCTCGCATCCATCATGAGTGAATCTGTAGTCCATTGAGTGACATGT	POGK_1	AATTGAGAGGGTAGGCTGTGGACTCCATCTCGCCGGTTTACAGGCATGCTGAGTCTACGTCAATCGAGTCATCACTATGTACA
ARHGEF28	NM_001162383		APC_TmH_2	ATATGAAGCTGCAGCCATCCTTGGCTACCCTTGGACCCGCGAGCGGTGGAATATCGGAAGCTAATAGACAAAGTGGATCAGACA	FNDC3B_2	GGTGGCAGTTCCAGAGGGATTTGGTCGGTCATCATCATTGTTTCGAACTACCTACTCATCTAACGCTAA	ARHGEF28_2	TGCCCATTGGTATAGCGGGCATCCTTGGCTTCCTTCATCTTCGTAGTGACGATGAAT	BAZ1B_2	CTTCATACTCTTCCCGGGTGCGGAAGGCCTCCTGAGTTCGCGAGTTAGTATGAG	DGKD_2	TGCCGTTTTGGCATAGTAAAGCGTTCGCCCTCGAAGCTTAATTCGGTTAGTAGTAGATCCAGA	ELAVL1_2	AGGCTTCGTAACTCATCCTGGGTCATGTTCTGAGGGAGGTTTCGGTATCTGCGTCTATCTAT	FOSL2_2	AAGGAGCCGGAGAATAAACTTCCCGTGGCCGACTCGTTCGATCTAACTATCCATGCATCTACCT	HEG1_2	GGTCTGAACCATCACGCCCTCTTTGGAGGACACTGTTGAATTCGTTCGTACCTATCCATCTATCATTC	NCOR1_2	GGCGGGTGTTGGGAAATGTATACTGGACAGAGTGAGGAGGATTCGCTAAGTCGAATCAATGCATAGCTAGTCAC	KIF1C_2	CACTTGGCATCCTGGCTGGTCTCACGGGCGTTAAAGTTCGTTACTCGTCTACATTCAGCTGCATCATAC	ITPR3_2	CAAAGTGCTGATGAAGCCATTGACGGAGCCCTCGGCTTCGGCAATCGTCATTCAATGTAAGTAGCTGTA	NUP205_2	GGCGACTCCCTCTGTACTGGCTTTCTGAACCTTCTCATGCTTTCTCGCATCCATCATGAGTGAATCTGTAGTCCATTGAGTGACATGT	POGK_2	GGCCGTCCTCTAGTTCCCGGCTCTGAATCTCTTCTTCCTCTTTTACAGGCATGCTGAGTCTACGTCAATCGAGTCATCACTATGTACA
BAZ1B	NM_032408.4		APC_TmH_3	GCTTGATACAGATCCTTCCCGGCTTCCATAAGAACGGAGGGACATTTTGCGAGCGGTGGAATATCGGAAGCTAATAGACAAAGTGGATCAGACA	FNDC3B_3	CCAAGTGGGGCATCATGGCTACCTCTCCGTTCAGCAATTTCGAACTACCTACTCATCTAACGCTAA	ARHGEF28_3	GGCTTCCTTGGCTGTGATGCTCTTGTTACAGGCATAGCACATTCGTAGTGACGATGAAT	BAZ1B_3	ACGTCCAAATGCGCTCACTGTACCTTTCCAAGCGGGTTCGCGAGTTAGTATGAG	DGKD_3	TGGATTCAGCTACGCTGGCATCTGTCAGATCCACCTCATCATTCGGTTAGTAGTAGATCCAGA	ELAVL1_3	ACAAAGCCATAGCCCAAGCTGTGTCCTGCTACTTTATCCCGTTCGGTATCTGCGTCTATCTAT	FOSL2_3	AGGCGGAAAGAAAAGCTGTCCGCTGGGAGAAACTTCTGTTTTTCGATCTAACTATCCATGCATCTACCT	HEG1_3	TTCTGGAGCATCCGAAGCAGCATGGCTCTTCCCAGATTCGTTCGTACCTATCCATCTATCATTC	NCOR1_3	TGAGAGGAACGATAATCAGGGACTGCGAACTCCTGCTGGTTTCGCTAAGTCGAATCAATGCATAGCTAGTCAC	KIF1C_3	GATGATGGAGGTGGTGTTGCCCTGCATGCTGACCACTTCGTTACTCGTCTACATTCAGCTGCATCATAC	ITPR3_3	TCCAGTACTGCTTCTGGGCCGAGTAGCGGTTCATGGTTCGGCAATCGTCATTCAATGTAAGTAGCTGTA	NUP205_3	TGAGCTGTTCAGGAAGAAGTCGAGTTCCCTGTTGACCCTGATTCTCGCATCCATCATGAGTGAATCTGTAGTCCATTGAGTGACATGT	POGK_3	CGCCCTCAGAGCAGATTCGTACTTTCTGCATGTCTGCCGTTTACAGGCATGCTGAGTCTACGTCAATCGAGTCATCACTATGTACA
DGKD	NM_152879.3		APC_TmH_4	TCTTCTTGGAAATGAACCCATAGGAACAGGACTGCACTCTCCAGAACGGCGAGCGGTGGAATATCGGAAGCTAATAGACAAAGTGGATCAGACA	FNDC3B_4	CAGCAGGTCCTTGAATGCACTGAAGTGTTCCATCCTCTGCTTTCGAACTACCTACTCATCTAACGCTAA	ARHGEF28_4	AGCGGTTGTGGATAGTCACATTGCAGGTTGGGCAGATGAGTTCGTAGTGACGATGAAT	BAZ1B_4	CCAGGCAGGAAACTCCTCCTTCAAAAGCTCAGCAACTTCCTTTCGCGAGTTAGTATGAG	DGKD_4	TGGGCTCAAAGTGCTCCCTGTTCTGCACAGTCTTTAATGCTTTCGGTTAGTAGTAGATCCAGA	ELAVL1_4	TGTTGATCGCTCTCTCTGCATCCTTCGCGGTCACGTAGTTCTTCGGTATCTGCGTCTATCTAT	FOSL2_4	CGGGACCAGTTGTCCACCCGATCCCTCCCTCTAAAATTCGATCTAACTATCCATGCATCTACCT	HEG1_4	CCGCTCCTTCCTCTAGCATCTGCTGTTTCAGCGAGTAGAGTTTCGTTCGTACCTATCCATCTATCATTC	NCOR1_4	GCTGCTGTTGCTGCAAAAGCTGTGATGCCTGACTCACTTCTTCGCTAAGTCGAATCAATGCATAGCTAGTCAC	KIF1C_4	GGGGTCCTCCGTCGAAGTGTGTGACCAGTAGGAGTAGTCAATTCGTTACTCGTCTACATTCAGCTGCATCATAC	ITPR3_4	CAGCGATCTTCTCCTTGTCCTGCTTAGTCTGCTTGGCCTTTCGGCAATCGTCATTCAATGTAAGTAGCTGTA	NUP205_4	GCTCTCCAGCAAGAAGAAGCTCAACAGCTGCCAATTCTCCATTCTCGCATCCATCATGAGTGAATCTGTAGTCCATTGAGTGACATGT	POGK_4	AGAGGGCCTTTTGTTGCTCCGTCAAAACTTCCCATTCCTCATTTACAGGCATGCTGAGTCTACGTCAATCGAGTCATCACTATGTACA
ELAVL1	NM_001419		APC_TmH_5	TCGCAACTCTGATTTGCCTTGCTTCATATTCCAATTGCCTTCTGGTCAGCGAGCGGTGGAATATCGGAAGCTAATAGACAAAGTGGATCAGACA	FNDC3B_5	GGAGGCACATGAATGGGAGGAATGGATCCATTGGGTGACATTTCGAACTACCTACTCATCTAACGCTAA	ARHGEF28_5	GCTTCTGCTTGACCTTGGTACAGTTGGCGAGGGTGTCTTTTTCGTAGTGACGATGAAT	BAZ1B_5	TCCTTCCCAACCTCGAAGTCACACTCTTCTCCCACAGCATTTCGCGAGTTAGTATGAG	DGKD_5	CCAATTGTGCATCCCTGAGAAGTGGTCCATGCTGTACTGGGTTCGGTTAGTAGTAGATCCAGA	ELAVL1_5	CCTCTGAGCTCGGGCGAGCATACGACACCTTAATGGTTTTTTCGGTATCTGCGTCTATCTAT	FOSL2_5	AGCGTCCCTTACAGCACTTCTTTCCGGCTCTGCGAGTTCGATCTAACTATCCATGCATCTACCT	HEG1_5	AGTCAGAGCTGTTGCTATCTCCAGTGAGTACCCAACAGGCATTCGTTCGTACCTATCCATCTATCATTC	NCOR1_5	TGGGTGAAATTCTGAAAGCAAGGAAGGTCGCCTTCGAAGCTTTCGCTAAGTCGAATCAATGCATAGCTAGTCAC	KIF1C_5	GGAGCAGCATCTCTTCTCCAATGTCCCGATACACTTGCTGCTTCGTTACTCGTCTACATTCAGCTGCATCATAC	ITPR3_5	GTCATTTTGCTTCTGCTCCATCTGCGCCGCATGCTGTTCGGCAATCGTCATTCAATGTAAGTAGCTGTA	NUP205_5	TCGCAATGCATCGCTTTCCATCCCAGTACAGAAGAACAGCTTTCTCGCATCCATCATGAGTGAATCTGTAGTCCATTGAGTGACATGT	POGK_5	TGTCTGGCTTAGGGAATGGGAATTCCAGGGACAGGACAGTTTTTACAGGCATGCTGAGTCTACGTCAATCGAGTCATCACTATGTACA
EGFR	NM_005228.5		APC_TmH_6	TGTCCTTTTCGATTTGCTGAATTCTGGCTATTCTTCGCTGTGCTCGTTGCGAGCGGTGGAATATCGGAAGCTAATAGACAAAGTGGATCAGACA	FNDC3B_6	CCACCCGGCGGACTCCAGTACTATCTTCAATCACCTGTGAGTTCGAACTACCTACTCATCTAACGCTAA	ARHGEF28_6	AAACGGACTGCAAGGCGGTGTTGTTCTTCAGCAGGGTTCGTAGTGACGATGAAT	BAZ1B_6	CGCTCTGTACGAATCAAGCTGTCTGCTGGCACGTTACTGATTCGCGAGTTAGTATGAG	DGKD_6	AGACAGAGCCTCACGGCACACATTGCAGTAGGTCGGTTCGGTTAGTAGTAGATCCAGA	ELAVL1_6	CGGGAGCCCGCTGATGTACAAGTTGGCGTCTTTGATCATTCGGTATCTGCGTCTATCTAT	FOSL2_6	TTCCCGGGATAATCCTGGTACATGATCCGCGGTGGGTTCGATCTAACTATCCATGCATCTACCT	HEG1_6	CCATCTCCGAGGCTGTTCCACTCTTTGTTTGAAAAGCGGCATTCGTTCGTACCTATCCATCTATCATTC	NCOR1_6	TCCACTGGGGATGGGCCTGGATGAAACGGTTCATAACTAGTTTCGCTAAGTCGAATCAATGCATAGCTAGTCAC	KIF1C_6	CCCATAGGCAAAGATGCACACGTTGTAGCCTTCAAAGGCGTTTCGTTACTCGTCTACATTCAGCTGCATCATAC	ITPR3_6	GCCATACTTCACGACATCCCCATGCACCTTCTTGTTCTCCGTTCGGCAATCGTCATTCAATGTAAGTAGCTGTA	NUP205_6	GCTCTGGACTGAGTTCTAGGGTCCATGTCTTTCCCCGTCTTTCTCGCATCCATCATGAGTGAATCTGTAGTCCATTGAGTGACATGT	POGK_6	GTCAGAATTCTGAGACTCCTCCTCCCCTTCCAAACGGGTGATTTACAGGCATGCTGAGTCTACGTCAATCGAGTCATCACTATGTACA
FOSL2	NM_005253.4		APC_TmH_7	ACCTCTCTGCTTCTGTTGCTTGGGACTGTAAAAGCTGTCGTATACGAAGCGAGCGGTGGAATATCGGAAGCTAATAGACAAAGTGGATCAGACA	FNDC3B_7	GATGGGTTGGAGACATGGCTGAGGGGTAGCTTGGGGTTCGAACTACCTACTCATCTAACGCTAA	ARHGEF28_7	ACACTCTTGGCTAAAGACAAGGAGGAGCGGCCACGGTTCGTAGTGACGATGAAT	BAZ1B_7	CGACCCAAGGTGCATTTTCACCAGTACCAGCTCGTAATGCATTCGCGAGTTAGTATGAG	DGKD_7	CAGTTATTGGTTGCACGCACAGCACAGCGCTTGTGGTTCGGTTAGTAGTAGATCCAGA	ELAVL1_7	CGCCCAAACCGAGAGAACATGTCTTCTACGTCCTTCTGGGTTTCGGTATCTGCGTCTATCTAT	FOSL2_7	GAGCCAGGCATATCTACCCGGAATTTCTGCTGGCCGTTCGATCTAACTATCCATGCATCTACCT	HEG1_7	AGTCCATTCTTCTGACAGCCCCATCGCCCTCTCTGTTCTTCGTTCGTACCTATCCATCTATCATTC	NCOR1_7	TCAGAAACCTGTTCCAGACGTGGTCGCTTCGATTCCAGTGATTCGCTAAGTCGAATCAATGCATAGCTAGTCAC	KIF1C_7	GCCCCATCATGGTATAGGATTTCCCAGCCCCGGTCTGTTCGTTACTCGTCTACATTCAGCTGCATCATAC	ITPR3_7	CGGAAGCCGCTTGTTCACTGTCAGGTACTTGTTGCTCTTCATTCGGCAATCGTCATTCAATGTAAGTAGCTGTA	NUP205_7	TGTCTTCTTTGCCTAAAGGTGACTGGCAAGCCCAGGCAAAATTCTCGCATCCATCATGAGTGAATCTGTAGTCCATTGAGTGACATGT	POGK_7	CATTTTCTGCAGAGGTGCCTCCTTGGAGCTGCCACTCTTTACAGGCATGCTGAGTCTACGTCAATCGAGTCATCACTATGTACA
HEG1	NM_020733.2		APC_TmH_8	CGCTCAGCATCATGTGAGCCGGTTTCATGCTTGTTCTGAGATGGCGAGCGGTGGAATATCGGAAGCTAATAGACAAAGTGGATCAGACA	FNDC3B_8	AGGTCCGGTAACAGGTGGGTAGTAAGCCGTGTGTGAGTTATTCGAACTACCTACTCATCTAACGCTAA	ARHGEF28_8	AGCCCCAGGGGAGACTCATCATTGAAATGTCCAGCAATGTTTCGTAGTGACGATGAAT	BAZ1B_8	CTGTGCTTCCCTGGTTTCTTGGCAGGTGGGCCTTTTTTCGCGAGTTAGTATGAG	DGKD_8	ATGTCCTTCCCGATCGAGGCCAGTGTGGTCCACTTGTTCGGTTAGTAGTAGATCCAGA	ELAVL1_8	ACCTGTAGTCTGATCCACGAGGACCCGCGAGTTGATGATCTTCGGTATCTGCGTCTATCTAT	FOSL2_8	GTGATGGCGTTGATGGTGGGGATGAATGCACTGCCTTTCGATCTAACTATCCATGCATCTACCT	HEG1_8	AAAGCAGGAAGAAAGGACGGGCTCCAAGCCGAAGTGTTCGTTCGTACCTATCCATCTATCATTC	NCOR1_8	GCACTAAAGGCAAAACCGCAGCACTGACACGCTGAAAATGATTCGCTAAGTCGAATCAATGCATAGCTAGTCAC	KIF1C_8	GAGAGAAGAGGTCCTCACAGAGCTGGGGCACGATGCTTCGTTACTCGTCTACATTCAGCTGCATCATAC	ITPR3_8	ATCCAGAGTCACCCGCATGGCGTTCTTCTCCAGCAAGTTCGGCAATCGTCATTCAATGTAAGTAGCTGTA	NUP205_8	GCCAGATTCACTGCATCCAGTGAGCCATTAGCCTCAACTGTTTCTCGCATCCATCATGAGTGAATCTGTAGTCCATTGAGTGACATGT	POGK_8	GCATTCATTGGGTTTGGCCAGTCTGGAGGCTTTACGTCAGATTTACAGGCATGCTGAGTCTACGTCAATCGAGTCATCACTATGTACA
NCOR1	NM_006311.4		APC_TmH_9	CCAGAAGTTGCCATGTTGATTTCTCCCACTCCTTGACCTTCATTCTGCGCGAGCGGTGGAATATCGGAAGCTAATAGACAAAGTGGATCAGACA	FNDC3B_9	AGGCTTGCTGTACTGGTCTTCTCGGGTGATGTAGGTTGACATTCGAACTACCTACTCATCTAACGCTAA	ARHGEF28_9	GTTGAGGGAGTCTGTGGACTGTGAGAGGATCCGGCGTTCGTAGTGACGATGAAT	BAZ1B_9	TGCCTTTGCTTCTGCCCTTTGCCTTCAAAGGCTTGTCATTCGCGAGTTAGTATGAG	DGKD_9	ACAGTGCACTTGGCGCTCACAGGTAGGTTTCCTTCCAATTCGGTTAGTAGTAGATCCAGA	ELAVL1_9	ACCGTTTGTCAAACCGGATAAACGCAACCCCTCTGGACAATTCGGTATCTGCGTCTATCTAT	FOSL2_9	CATGGAGGTGATCACTGTGGGCTGCACCATCCACTGTTCGATCTAACTATCCATGCATCTACCT	HEG1_9	TGTCCTGTAGAAATGCAGCCAGGAGAGATCTGGTCCTGAGGTTCGTTCGTACCTATCCATCTATCATTC	NCOR1_9	TCTTAGCATCTGCAGAAGCCCTCAGCCCTTCTGGCAGTTCGCTAAGTCGAATCAATGCATAGCTAGTCAC	KIF1C_9	GGGGTTCAAGAGGTCTCGTACCCGCTCACAGTAGATCTCCATTCGTTACTCGTCTACATTCAGCTGCATCATAC	ITPR3_9	AGAAGGGCTGGATGAAGAGCCAGGAACCCTCGTTGCTTCGGCAATCGTCATTCAATGTAAGTAGCTGTA	NUP205_9	CCCAGGCAGTTTCCAAAGCTGTGAGTCCTGAAGACGAGAGTTTCTCGCATCCATCATGAGTGAATCTGTAGTCCATTGAGTGACATGT	POGK_9	AGCTGTCAAAGTGCTGAGGCTGAGGAAACTGGGAGGTTTTACAGGCATGCTGAGTCTACGTCAATCGAGTCATCACTATGTACA
KIF1C	NM_006612.6		APC_TmH_10	ACACTGGCTGTTTCATGGTCCATTCGTGTAGTTGAACCCTGACCATTAGCGAGCGGTGGAATATCGGAAGCTAATAGACAAAGTGGATCAGACA	FNDC3B_10	GCGGTTCTGGCGATCGATCTGGCGGTCTTTCAGTTTTTTCGAACTACCTACTCATCTAACGCTAA	ARHGEF28_10	GTCAATGAGGGATTCCACGGATAGGGTTCGGTTCCGCATTTCGTAGTGACGATGAAT	BAZ1B_10	GCTCGTGTCATCTTCTGCGTGCCTTTGGCCATATCCAACAATTCGCGAGTTAGTATGAG	DGKD_10	CACGATGTGTGAACCATGGCCTTGCACCAGAGGCAGTTCGGTTAGTAGTAGATCCAGA	ELAVL1_10	TGCAAACTTCACTGTGATGGGCTCAGAGGAACCTGGGGTTCGGTATCTGCGTCTATCTAT	FOSL2_10	TCTTGATCACGCCAGGTCTTGGGAGGGCCATGTGTCTTCGATCTAACTATCCATGCATCTACCT	HEG1_10	AGGAGCTCTGGAGGCCAGTGGAGTTGTTAAGCTTCTCTGTTTCGTTCGTACCTATCCATCTATCATTC	NCOR1_10	TCTCAGGCTCAGGAGGTTTAGCTGCCTCTTCTTCAAGCTGTTTCGCTAAGTCGAATCAATGCATAGCTAGTCAC	KIF1C_10	GTCACAGCCAATTTGGACAGGTCCTGCACGTACGGGTTCGTTACTCGTCTACATTCAGCTGCATCATAC	ITPR3_10	GCCCGGCATTGACAGGATTCAGGATCACCTTGTCCCTTCGGCAATCGTCATTCAATGTAAGTAGCTGTA	NUP205_10	TATTCCCCTCAATGCCAGCGCCCAGGCAAGTCTAACAGTTCTCGCATCCATCATGAGTGAATCTGTAGTCCATTGAGTGACATGT	POGK_10	CTCACTCCACTCGGGCAGCTCTGTGATATCCCGAGGTTTACAGGCATGCTGAGTCTACGTCAATCGAGTCATCACTATGTACA
ITPR3	NM_002224.4		APC_TmH_11	ACTTGTCAGCCTTCGAGGTGCAGAGTGTGTGCTACTAGAACTCAAAGCGAGCGGTGGAATATCGGAAGCTAATAGACAAAGTGGATCAGACA	FNDC3B_11	GGCCCTTCCCATAGCCATTGTATACTGTTGTGCAGCTGCTTTTCGAACTACCTACTCATCTAACGCTAA	ARHGEF28_11	GCTGTCCACAGCAAGACTCCAAGAGTCAGCTGCAAAGTCCTTCGTAGTGACGATGAAT	BAZ1B_11	GCAATGAGGTGTAGGGCTGCAGGAGGCAGATGTTTATGAGGTTCGCGAGTTAGTATGAG	DGKD_11	GCACAGGCCAAGTGGGCACTTGGTCAGCAAGGATTCTTTATTCGGTTAGTAGTAGATCCAGA	ELAVL1_11	GATGAAAATGCACCAGCCGGAGGAGGCGTTTCCTGGTTCGGTATCTGCGTCTATCTAT	FOSL2_11	CTCCTCTGTCTCCGCCTGCAGCTTCTCTGTCAGCTCTTCGATCTAACTATCCATGCATCTACCT	HEG1_11	GCCACCATCAGTGAACACGGTGGCAACATGCATTGTCTTTGTTCGTTCGTACCTATCCATCTATCATTC	NCOR1_11	ATACTGCGGTGTTTCTGCTCCACAGGAGGAGGGGACTTCGCTAAGTCGAATCAATGCATAGCTAGTCAC	KIF1C_11	GCCACAGTCCGTGCTTTATTTCCACAGTCCATGAGGTCAGCTTCGTTACTCGTCTACATTCAGCTGCATCATAC	ITPR3_11	TTGTCGCTGAGCTCGTAATTGCTGGCATGCAGAGGCTTCGGCAATCGTCATTCAATGTAAGTAGCTGTA	NUP205_11	CGTTGTCAGCAATTGCGAGTTCTGCCATTGCTTCATCTGCCTTCTCGCATCCATCATGAGTGAATCTGTAGTCCATTGAGTGACATGT	POGK_11	TACCCTGGGAAGCCCATGGCCATGTAGAAGGGGTACTTTACAGGCATGCTGAGTCTACGTCAATCGAGTCATCACTATGTACA
NUP205	NM_015135.3		APC_TmH_12	AGCTGTCTTGGGAGCTAGACATAGCTAGCAAAGTTCGCGACATATCAGCGAGCGGTGGAATATCGGAAGCTAATAGACAAAGTGGATCAGACA	FNDC3B_12	TTTCTTAATTCCGGGACCACTACCGCTGCCGCCTCCTTCGAACTACCTACTCATCTAACGCTAA	ARHGEF28_12	TCAGTGTCCTCACATGGTGCAGCTCTGTCTGGATTAGCTCATTCGTAGTGACGATGAAT	BAZ1B_12	CAGGGCGCTCCTCTTGTCCTCCCTGTCTTTGTTTTCTTTGTTTCGCGAGTTAGTATGAG	DGKD_12	TGCTGTTGAGAGCCGTGGGTGGGATGACTGACACTTTTTCGGTTAGTAGTAGATCCAGA	ELAVL1_12	AAACATCTGCCAGAGGATCCCCTCGTCGGCATCCTGTTCGGTATCTGCGTCTATCTAT	FOSL2_12	GCAATCTCCTTCTGCAGGCCTGACTTCTCCTCCTCCAGTTCGATCTAACTATCCATGCATCTACCT	HEG1_12	TCCCAGACTGACCGTCAAAGATCGCAGCGTTCTCGGTTCGTTCGTACCTATCCATCTATCATTC	NCOR1_12	TCCCATGCCTCCATGAGCTGATCATAACGCTGGCAGATTTTTTCGCTAAGTCGAATCAATGCATAGCTAGTCAC	KIF1C_12	ATGGCAGCGCTGTGTGAAGACGATGGTAAAGACGGCTTCGTTACTCGTCTACATTCAGCTGCATCATAC	ITPR3_12	ACCTCCTCCAGGTGGTCCCGAAACTGCATAAACAGGTTGATTTCGGCAATCGTCATTCAATGTAAGTAGCTGTA	NUP205_12	TCATCTGCCCGATTCCTCAGCTGTTTCACCTTCATTGGCATTTCTCGCATCCATCATGAGTGAATCTGTAGTCCATTGAGTGACATGT	POGK_12	CCGGCTGAACTGAAACTTCCCAGCTATGTCATCAGCCGAGATTTACAGGCATGCTGAGTCTACGTCAATCGAGTCATCACTATGTACA
POGK	NM_017542.5		APC_TmH_13	AGCTGGATGAGGAGAGGAAGACATCCAGACTGTCGCATGGATATGCGAGCGGTGGAATATCGGAAGCTAATAGACAAAGTGGATCAGACA	FNDC3B_13	TCATTCGACTTTGGGCTGCTTCTTGCTCGTCGCTCTGTTTCGAACTACCTACTCATCTAACGCTAA	ARHGEF28_13	AAGTGTAGCTCTTCCAGCATCCCCGTGCGGAAGAGGTTCGTAGTGACGATGAAT	BAZ1B_13	GCCCTTCAGGGGTATCCACCAATCTGAATGCTGGAAGGTTTTTCGCGAGTTAGTATGAG	DGKD_13	GAAGGAGGACAGCTGGCCTTCCAGAACCCATCGGAGTTCGGTTAGTAGTAGATCCAGA	ELAVL1_13	GGATCACTTTCACATTGGTGACGGCACCAAACGGCCCTTCGGTATCTGCGTCTATCTAT	FOSL2_13	CCACCAACATGAACTCCAGCTTCTCCTTCTCCTTCTGCAGCTTCGATCTAACTATCCATGCATCTACCT	HEG1_13	TGGAGTCCTTGGGGAAGCCTTCTGTCTTGCTCACAGGTTCGTTCGTACCTATCCATCTATCATTC	NCOR1_13	CCCCTCTGCCCAACTCGCTGAAATCTTTCTTGCTGTTCTCTTTCGCTAAGTCGAATCAATGCATAGCTAGTCAC	KIF1C_13	CTTACTGACCTTCTCCGAGTCCAGCCCCGTGAGCTGTTCGTTACTCGTCTACATTCAGCTGCATCATAC	ITPR3_13	CACGTCAGGAACTTCTCCTGCTCCGCATGGAACAGCTTCGGCAATCGTCATTCAATGTAAGTAGCTGTA	NUP205_13	CCATGATAGTCGGAGTCTGAAGAGGCTCTGTGGGACACCAATTCTCGCATCCATCATGAGTGAATCTGTAGTCCATTGAGTGACATGT	POGK_13	CTACCATCAGCTTGAACCCTGCGTCGTAACTGCGGCTTTACAGGCATGCTGAGTCTACGTCAATCGAGTCATCACTATGTACA
FNDC3B	NM_022763.4		APC_TmH_14	GCCCCGGGAATTTCCCAACAATACAGAGTCTTTGTCATTGCCATGTAAGCGAGCGGTGGAATATCGGAAGCTAATAGACAAAGTGGATCAGACA	FNDC3B_14	GGGGAGCCCAGGACAACACAACTGCTCTTGCCTGAATATTTTCGAACTACCTACTCATCTAACGCTAA	ARHGEF28_14	ATGGATGTCACTGAGCTCGTCCACGCAGGGGAACAGTTCGTAGTGACGATGAAT	BAZ1B_14	AATTCCACCACCATGGCCACATCCCCAAACAGCGTGTTCGCGAGTTAGTATGAG	DGKD_14	AGGTCGAAGACCTGGGCGGGGTTTAGTAGCTGTTTGAATCTTTCGGTTAGTAGTAGATCCAGA	ELAVL1_14	GGCTATGGCCATCGCGGCTTCTTCATAGTTTGTCATGGTCATTCGGTATCTGCGTCTATCTAT	FOSL2_14	TCCTCTTCCAGGGGCTCCTGTTTCACCACTACAGCGTTCGATCTAACTATCCATGCATCTACCT	HEG1_14	TGCAGAGGGTGAAAGAAGGACTGAGGATGAAGTCGTGGCAATTCGTTCGTACCTATCCATCTATCATTC	NCOR1_14	CTCATGCTCACTCCTAGCAATGGTGGCTGAAAGACCAGCTTTCGCTAAGTCGAATCAATGCATAGCTAGTCAC	KIF1C_14	GCAAGGGCCGAGATCACTTTCCCTAGTGTAGTCAGGGACTTTCGTTACTCGTCTACATTCAGCTGCATCATAC	ITPR3_14	GTTCGCAGGAACACCTGCAGCTTGCCCTTGTACTCGTTCGGCAATCGTCATTCAATGTAAGTAGCTGTA	NUP205_14	AGGCCCATTGGCCAATCCCTGGAGCATCTTCAAATAAGGAATTCTCGCATCCATCATGAGTGAATCTGTAGTCCATTGAGTGACATGT	POGK_14	TGGCAGCCTGGCAGTTGTTGGTACTCTCAGCATATTCCATTTACAGGCATGCTGAGTCTACGTCAATCGAGTCATCACTATGTACA
			APC_TmH_15	TGAGTGAATGATGTTGTGGAGTGCTGCACTGGCCCTGGGCGAGCGGTGGAATATCGGAAGCTAATAGACAAAGTGGATCAGACA	FNDC3B_15	AGGAAAGACCACTGTGGGGTCCACAGGAAAGTCCAACAGTTCGAACTACCTACTCATCTAACGCTAA	ARHGEF28_15	CAAGCGATGGATGACAAAGTTCCGGGTGCTGCCAGGTTCGTAGTGACGATGAAT	BAZ1B_15	CCACCCTTATCTGCACTCAAGGCTTCCATAAGGGACACAGCTTCGCGAGTTAGTATGAG	DGKD_15	TCCCCGCCACAAACCAGAATCCGGAATGTGTCAAACTTCTTTCGGTTAGTAGTAGATCCAGA	ELAVL1_15	AGGTTCACCACCATCCAGAGGGACTGGTTAGTCAATGCAGTTTCGGTATCTGCGTCTATCTAT	FOSL2_15	CAGCAATGCTGATGGGCTTGATGACAGAGCGCTGGGTTCGATCTAACTATCCATGCATCTACCT	HEG1_15	GCTGCTGGCAAGCTGATGTTCTCCAAAGGTTGGGGAATCATTTCGTTCGTACCTATCCATCTATCATTC	NCOR1_15	TGCCTCTGCGTTTCCCATAATTCCTTCTGACGAGGGCTTTTTCGCTAAGTCGAATCAATGCATAGCTAGTCAC	KIF1C_15	CCAGGTGAGCACAGAGTCCCTGTAGGGGATAAAATCCGACTTTCGTTACTCGTCTACATTCAGCTGCATCATAC	ITPR3_15	CTTGAAGCGGTACAAGCCATTCCAGTGCCCAGCTCCTTCGGCAATCGTCATTCAATGTAAGTAGCTGTA	NUP205_15	ACCATTGACTTTGAGCAGGCTGAAACAGTAGTGGGCACACTTTCTCGCATCCATCATGAGTGAATCTGTAGTCCATTGAGTGACATGT	POGK_15	AGCTGTGGCTTCACTTTGCGCCAGTCTCGAACGTTTTTTTACAGGCATGCTGAGTCTACGTCAATCGAGTCATCACTATGTACA
			APC_TmH_16	ACTCGGATTTCACGCCTGCCTCTCTTGTCATCAGGCTGGCGAGCGGTGGAATATCGGAAGCTAATAGACAAAGTGGATCAGACA	FNDC3B_16	GGCTCGGAGCAGGATCCCTTTACGGAATTGTACATGGCATTTCGAACTACCTACTCATCTAACGCTAA	ARHGEF28_16	GCGGCTGCAGAACTCCGAGTAGGTCTTACACATCTGCTTTCGTAGTGACGATGAAT	BAZ1B_16	CCGCACCAGCTCTGAAACAGAATGCAGAGTCAAGGGGATTTTTCGCGAGTTAGTATGAG	DGKD_16	GCTGTCGATTTCGGAGAGGACCCAGCCAACACTTCCATTCGGTTAGTAGTAGATCCAGA	ELAVL1_16	GGGACCTGCCTGGAAAAGGAACTTCCTGTCAACCAAAGCATTTCGGTATCTGCGTCTATCTAT	FOSL2_16	TAGGTGAAGACGAGGTTCGAGGTGCCCGGAGTGACAGTTCGATCTAACTATCCATGCATCTACCT	HEG1_16	GGTGCGACTGACCTAGACACAGTCTCAGTCTGAGACATGGGTTCGTTCGTACCTATCCATCTATCATTC	NCOR1_16	GGGGTGTGGCTTGCTCTCTTTCCTCAGTTTCTTCTGCTGTTTCGCTAAGTCGAATCAATGCATAGCTAGTCAC	KIF1C_16	TAATTGATGTCAGCAGGGCTCAGGGCTGCAATCATGGCTGTTCGTTACTCGTCTACATTCAGCTGCATCATAC	ITPR3_16	CTCCTCAGCAGCCAGGTAGTTGCCTGTAGCCAGGTGTTCGGCAATCGTCATTCAATGTAAGTAGCTGTA	NUP205_16	GTTCCCAGGAAACAGGACTGCCACCTGCTCCCTGAATATTTTCTCGCATCCATCATGAGTGAATCTGTAGTCCATTGAGTGACATGT	POGK_16	CAGAGCAAACCTCCCATTCTTGGGGCCTCGGAATGCTTTACAGGCATGCTGAGTCTACGTCAATCGAGTCATCACTATGTACA
			APC_TmH_17	CCACTCCCAACAGGTTTCACAGTAAGCGCGTATCTGTTCCAAAAGATGGCGAGCGGTGGAATATCGGAAGCTAATAGACAAAGTGGATCAGACA	FNDC3B_17	CCACTGCAGGGTTAGTGAACTTTTGCTCCTATGTGCCAGCTTTCGAACTACCTACTCATCTAACGCTAA	ARHGEF28_17	TCGGGCGTACAGCTCCTTATAGAGCTTTAAGGCCTTGCTGTTTCGTAGTGACGATGAAT	BAZ1B_17	CCTCGCTTTCCTCCTGAACATCAGATCTGCGCAAGCAGAGTTCGCGAGTTAGTATGAG	DGKD_17	TGGTGCTGGCTCTCTCCAACTTCTCCAAGATCTGGGGTTCGGTTAGTAGTAGATCCAGA	ELAVL1_17	TACGAAACACGTTTGTGTCCTTCTCTGGAGGGCCCGCTTCGGTATCTGCGTCTATCTAT	FOSL2_17	CTTGGAGCAGGATTCGGAGGGAGATGCGGGTGACTCTTCGATCTAACTATCCATGCATCTACCT	HEG1_17	TGGTCAAGAGCCAGTGTGCAGTGATCTCTCCACCTCTCATGTTCGTTCGTACCTATCCATCTATCATTC	NCOR1_17	TCGTTTGTCATGGACCTGGTGATCCGGCCCTTACGGTTCGCTAAGTCGAATCAATGCATAGCTAGTCAC	KIF1C_17	CGGTCAGCATACCTGAGGGTGCTGAGAGTCTCCTCGTTCGTTACTCGTCTACATTCAGCTGCATCATAC	ITPR3_17	TGCCTTGGGATCTGAGGCATCACCTTTGTAACTGGGGTTTTCGGCAATCGTCATTCAATGTAAGTAGCTGTA	NUP205_17	GGGAAGGAAGGTGACGGTACTGGACACTATCTGCACTTGGATTCTCGCATCCATCATGAGTGAATCTGTAGTCCATTGAGTGACATGT	POGK_17	CCTGCATGTATCTGACATATTCGGCCACACGCTGGTCCACTTTACAGGCATGCTGAGTCTACGTCAATCGAGTCATCACTATGTACA
			APC_TmH_18	ACAGCAGGACAGATCTGATGTTCAACAGGAGCTGGCATTGGATTTTGCGAGCGGTGGAATATCGGAAGCTAATAGACAAAGTGGATCAGACA	FNDC3B_18	AGTGCTTCTGGCTCCCGAAGAAGCACTGTCTGAAACCACTATTCGAACTACCTACTCATCTAACGCTAA	ARHGEF28_18	GCGGGTCACTTTCCGGATGAATTGCTGGAAGCGTTTGTCTTCGTAGTGACGATGAAT	BAZ1B_18	TGGCACAGTGCTGTCAAGATCTGTAGCTTCTCCTCTGACGTTTCGCGAGTTAGTATGAG	DGKD_18	CCTCGTATGCCATGACGCTCCACCTGTCCAGCATCTTTCGGTTAGTAGTAGATCCAGA	ELAVL1_18	CCTGAAACTCTTTGGTCCATTCCCATTGGTGCCTGGGCTTTCGGTATCTGCGTCTATCTAT	FOSL2_18	TCTGATGATTGGTCCCCGCTGCTACTGCTTCTGCGGTTCGATCTAACTATCCATGCATCTACCT	HEG1_18	CGTTCTCCACGTGGTGCTGATGAATTCAAGCTTTCCGAGGATTCGTTCGTACCTATCCATCTATCATTC	NCOR1_18	CTGTAGAAATGGGTTCTGGTGGCGGTGGCAGAGGTGTTCGCTAAGTCGAATCAATGCATAGCTAGTCAC	KIF1C_18	TCCTCGTTGATGATGGCATTGCAGCGGATTTGCTTGGTGTTCGTTACTCGTCTACATTCAGCTGCATCATAC	ITPR3_18	TACTTGATCTTCTCCCCAGCATTCCTGCGGCCTGTGCTTCGGCAATCGTCATTCAATGTAAGTAGCTGTA	NUP205_18	GGGTGTTCACAGAGTGCCAAGCGAGCATTTTCACTCCAAGTTTCTCGCATCCATCATGAGTGAATCTGTAGTCCATTGAGTGACATGT	POGK_18	CTGGGCGATTTCGAGAGCTTTCAGCTGCATCGCCTCTTTACAGGCATGCTGAGTCTACGTCAATCGAGTCATCACTATGTACA
			APC_TmH_19	ACATTTCACAGTCCACTTGCAATAATTCTGCAATGGCCTGTAGTCCCCGCGAGCGGTGGAATATCGGAAGCTAATAGACAAAGTGGATCAGACA	FNDC3B_19	GCCTGAATGTGTACCCCATTGCCGGACAAAGCTTTGTCAACTTCGAACTACCTACTCATCTAACGCTAA	ARHGEF28_19	CTGAGTCACCAGCAGGATGCACTCCTGTACCCCGTGTTCGTAGTGACGATGAAT	BAZ1B_19	AGACATCTGCTGTCTGGTCTCCATGTGGTCTTGCACTGAGTTTCGCGAGTTAGTATGAG	DGKD_19	CTGAAGTCTTCGGTGACGGTAGAGGAGGAGGCCTGCTTCGGTTAGTAGTAGATCCAGA	ELAVL1_19	ACATCTTCAGGCGTGCCTGGAGCTTAGATCTGACTCTGGAATTCGGTATCTGCGTCTATCTAT	FOSL2_19	GAGGGAGGTGCACTGGGTTACAGAGCCAGCAGAGTGTTCGATCTAACTATCCATGCATCTACCT	HEG1_19	GCCACGCACTTGACCGTAGCTAATCCCAGCGATCGAATTCGTTCGTACCTATCCATCTATCATTC	NCOR1_19	TCGTTCCCACCATTTTAGCAATTGCTGCCCAGTTACGACCATTCGCTAAGTCGAATCAATGCATAGCTAGTCAC	KIF1C_19	TCCTCCTGCAGCTCTCTAATCAGCCGGGCATTAGGGTTCGTTACTCGTCTACATTCAGCTGCATCATAC	ITPR3_19	GAGAGAGGCGATGTCATTGCCATGAGGCACAGCCACTTCGGCAATCGTCATTCAATGTAAGTAGCTGTA	NUP205_19	GGAGGAGTCCCAGAATCACCACAACAGGGGTCCACTGATTCTCGCATCCATCATGAGTGAATCTGTAGTCCATTGAGTGACATGT	POGK_19	ACACCAACCCAAGCTTGCCTTGAACCCTTTCTCTGGAATGTTTTACAGGCATGCTGAGTCTACGTCAATCGAGTCATCACTATGTACA
			APC_TmH_20	GCGTAGCCTTGTTGGCTACATCTCCAAAAGTCAAGTTTGTCAAAGCCAGCGAGCGGTGGAATATCGGAAGCTAATAGACAAAGTGGATCAGACA	FNDC3B_20	GGCTATAACCACTGGTACCAATGTCGTTTCGAGCGGCCATTCGAACTACCTACTCATCTAACGCTAA	ARHGEF28_20	AGGATGCGGCTGATGAGTAACGGGTACTTGGTGATGCGTTCGTAGTGACGATGAAT	BAZ1B_20	TCTTCCTTCAACACAGCAAGCCGTTCCTTCCACAACTCTGCTTCGCGAGTTAGTATGAG	DGKD_20	CCGAGGTGAGGATTTTAGAAAGGTGGGCTGCAACCGAGTCTTTCGGTTAGTAGTAGATCCAGA	ELAVL1_20	GCTGTGCATGCAATGTGTGGACAGAAACTCGGGATGTCAGATTCGGTATCTGCGTCTATCTAT	FOSL2_20	AGTCTTCCAATACTCACTGCTAAGTCCCACCTGGGTCCCCTTCGATCTAACTATCCATGCATCTACCT	HEG1_20	AGGTGTGGTCTGTGTGGTCGCTGGAAGTCCTTTGTTCAATTTCGTTCGTACCTATCCATCTATCATTC	NCOR1_20	GCTCAAGCTCAACCGCAGGTTCTGTGTTTCCTCGAGAAGTTTCGCTAAGTCGAATCAATGCATAGCTAGTCAC	KIF1C_20	CAGAGGCTGACAGTCCCTGAGCCATCAGCAGTTCCCTTCGTTACTCGTCTACATTCAGCTGCATCATAC	ITPR3_20	GTCGGTTTTCTGCAAGGTGGTGGGGTCCAGCTCAAATTCGGCAATCGTCATTCAATGTAAGTAGCTGTA	NUP205_20	AGCTGCGAGTGTCTTCAGTAGCTCAGCTTTTAGGACAGGGGTTCTCGCATCCATCATGAGTGAATCTGTAGTCCATTGAGTGACATGT	POGK_20	GGCACGGGCACTTTATGCCTCAGAGACAGGTCATACCTTCTTTTACAGGCATGCTGAGTCTACGTCAATCGAGTCATCACTATGTACA
			APC_TmH_21	GTTGGGCCACAAGTGCTCTCATGCAGCCTTTCATAGAGCATAGCGAGCGGTGGAATATCGGAAGCTAATAGACAAAGTGGATCAGACA	FNDC3B_21	CGAACCAGCCTTGGTGCAGAAGGCATCTGAGGGATATTTCCTTCGAACTACCTACTCATCTAACGCTAA	ARHGEF28_21	CTCCTTCACTAGCCCCAGTGCTGTGGTCAGGTCCTGTTCGTAGTGACGATGAAT	BAZ1B_21	TCCCGTTCCTTCTTAGCTTGAATGGCAAGCAACCTTCTGCTTTCGCGAGTTAGTATGAG	DGKD_21	ACAGAGCACTTTGGCCGAGGAGATGACCACCGAGTGTTCGGTTAGTAGTAGATCCAGA	ELAVL1_21	ATCTTACGACTCCTCCCTGAATGCTGGGCCACCTGCTTCGGTATCTGCGTCTATCTAT	FOSL2_21	TGAGGGAGGAGGTCCCATGGCTTCTAAGAGATCAACCCATTCGATCTAACTATCCATGCATCTACCT	HEG1_21	TGGCGACTCAGTAGAAGGCTGAGCATATTCCCCGTCATAGGTTCGTTCGTACCTATCCATCTATCATTC	NCOR1_21	AGGAGGGAGATGTACTGGGTGCAGTTTCCGTGGTGGTTCGCTAAGTCGAATCAATGCATAGCTAGTCAC	KIF1C_21	CCTCTGACACTCCCTTCTTCCGTCTTCAGGCCTTCCAGAGTTCGTTACTCGTCTACATTCAGCTGCATCATAC	ITPR3_21	TTGGTGCTCTGAATCCACGTGTTGGTGCAGAGGTGCTTCGGCAATCGTCATTCAATGTAAGTAGCTGTA	NUP205_21	GCCTTTGGCTTGGAATCCTCACGGTCTGCAGTATCTGAGTGTTCTCGCATCCATCATGAGTGAATCTGTAGTCCATTGAGTGACATGT	POGK_21	ACGAGTTTCTCAGTCAGGTCTTCCGGCAGGTGCTGGTTTACAGGCATGCTGAGTCTACGTCAATCGAGTCATCACTATGTACA
			APC_TmH_22	TGCTCGCCAAGACAAATTCCTCAAAACACTCGCAATAACCTGCTGTAAGCGAGCGGTGGAATATCGGAAGCTAATAGACAAAGTGGATCAGACA	FNDC3B_22	GCTTACTCCACTGCAACGTGACCCATGTGATGCCAGCTTCGAACTACCTACTCATCTAACGCTAA	ARHGEF28_22	CGGGCCCCTTTCTCCAGCTGATAAATACCCTCGTCCACATTTTCGTAGTGACGATGAAT	BAZ1B_22	GCTGCTTTGTGCTTCCGTATTCGTTCTTCTTCAGCTTGGCGTTCGCGAGTTAGTATGAG	DGKD_22	CTTCTCATAGGCCTTCCCCACCCGTGCCACGAAGTCTTCGGTTAGTAGTAGATCCAGA	ELAVL1_22	GCCACCAGCCTGTAACTGCACATTCTTGCGTCACAGATTCATTCGGTATCTGCGTCTATCTAT	FOSL2_22	GCCAGCTTCAGGCTCTTCAGAAGCCAGAGAGATGTCCAAGTTTCGATCTAACTATCCATGCATCTACCT	HEG1_22	ACTCAGCATCAGTGTCCAGAACAACCGAAGTGTTCGGCATTTCGTTCGTACCTATCCATCTATCATTC	NCOR1_22	TCTCAGCACTGATGCTGTCATTCACCTGGGTCTCCACACTTTTCGCTAAGTCGAATCAATGCATAGCTAGTCAC	KIF1C_22	ATTATGTGTGGTGGGTGATGAGGGTGAAACTGGAGCTGGGGTTCGTTACTCGTCTACATTCAGCTGCATCATAC	ITPR3_22	GACACGATGGCAAAGGCCTCCTTGTCCTCCTTGGTGTTCGGCAATCGTCATTCAATGTAAGTAGCTGTA	NUP205_22	GCAAAAGGCCCGAGTCAATGGGTATTCTTCACACCGGGATTTTCTCGCATCCATCATGAGTGAATCTGTAGTCCATTGAGTGACATGT	POGK_22	TCTGAGCTACCTCATAGTCATGCGCCCTGCGCAGAGTTTACAGGCATGCTGAGTCTACGTCAATCGAGTCATCACTATGTACA
			APC_TmH_23	AGCACATTCCATCAATGCTTTCACACTTCCAACTTCTCGCAACGTCTTGCGAGCGGTGGAATATCGGAAGCTAATAGACAAAGTGGATCAGACA	FNDC3B_23	CCAAGGTGTAGGTGATCACTTCCTCGGGTGAACAGCCTTCTTTCGAACTACCTACTCATCTAACGCTAA	ARHGEF28_23	GAGTTTGCGCCTCAGAAGTTCCTCTCGGCCAAAGGGTTCGTAGTGACGATGAAT	BAZ1B_23	GGCCTTGGCAATCCCTTCCTGGAAAGCTTTCTCAGCATTCGCGAGTTAGTATGAG	DGKD_23	TTCTTGGCCATGACCTCTGACTCCTCCGAGCTCTCGGTTCGGTTAGTAGTAGATCCAGA	ELAVL1_23	GGCTTTCTCTTTCACCCTTCCTCCGGGCTCCTGGTTTAAAATTCGGTATCTGCGTCTATCTAT	FOSL2_23	GGGCAGGGAAGGACACCATCACTCCAGAGACAGTATGGTAATTCGATCTAACTATCCATGCATCTACCT	HEG1_23	TGGTGGGATTGTGACACAGAGGGCAGAGGCAAAGGATTCGTTCGTACCTATCCATCTATCATTC	NCOR1_23	GCACTGTGCTCCTGCTGATCTACATCCATCTGCTCTGCTGTTCGCTAAGTCGAATCAATGCATAGCTAGTCAC	KIF1C_23	CTCTCCATGGCTTCCTCAGGCCCAATCTGGGACTCCTTCGTTACTCGTCTACATTCAGCTGCATCATAC	ITPR3_23	GCAAAGTCCAGGTCTCGGATCTCAGACACGGGCACTTTCGGCAATCGTCATTCAATGTAAGTAGCTGTA	NUP205_23	GCCGCAGTCCAGCACCCAAATTAGAAGGAAATGAGCTCTCCTTCTCGCATCCATCATGAGTGAATCTGTAGTCCATTGAGTGACATGT	POGK_23	GGCACCTCTAAACAAATGGGCGTCTCATCTGCATTCCCCATTTACAGGCATGCTGAGTCTACGTCAATCGAGTCATCACTATGTACA
			APC_TmH_24	GGCTAAAGTGTTTGTCTGGCTCCGGTAAGTAAGAGTGCCAACCAAAAGCGAGCGGTGGAATATCGGAAGCTAATAGACAAAGTGGATCAGACA	FNDC3B_24	GGCCTGTCAGGACTCGTCGTACAAACAAGAACTTCGCTTGGTTCGAACTACCTACTCATCTAACGCTAA	ARHGEF28_24	CACATCTTTGAAGCGCCCCGTCGCTGTCTTCCAGAGTTCGTAGTGACGATGAAT	BAZ1B_24	TGGTTTCGATCTGTGCCAATAGGAGTCCTGCGCATGACTTTCGCGAGTTAGTATGAG	DGKD_24	TGGGACTCATCGTCCAAGGTCTTGAGAAGGGAATCCAGCTTTTCGGTTAGTAGTAGATCCAGA	ELAVL1_24	CCTGAGGAGTTTTGGGTGATCTGGCCCTGCCTATTTCACATTCGGTATCTGCGTCTATCTAT	FOSL2_24	GGGAAGGTGAAACCAAAAGGCACTGAGCATGCGTGGTGTTCGATCTAACTATCCATGCATCTACCT	HEG1_24	GGTGATGGTGAGGAAGACCATGGTGTGGATGCATCAGAGGTTTCGTTCGTACCTATCCATCTATCATTC	NCOR1_24	TCAACGTCCACAGAGTCAGCTTTGGTAGCGGGTGGGTTCGCTAAGTCGAATCAATGCATAGCTAGTCAC	KIF1C_24	TGCGTAGCTTCTCCTCCCATGTCTCGTTCAGCTCAGCTATTTCGTTACTCGTCTACATTCAGCTGCATCATAC	ITPR3_24	GATGAAGCCCTCGTTGAGTTTCTCCACGGCACTGGCTTCGGCAATCGTCATTCAATGTAAGTAGCTGTA	NUP205_24	TCCCACTTTTCAGCTGCTCTCCGGTAAGCTCTTGTACGGAATTCTCGCATCCATCATGAGTGAATCTGTAGTCCATTGAGTGACATGT	POGK_24	CCAAGACAGGCTTTTCGCCCTGGTTATCAACAGTTACCCGTTTTACAGGCATGCTGAGTCTACGTCAATCGAGTCATCACTATGTACA
			APC_TmH_25	TGCCTGTGGTCCTCATTTGTAGCTATCAAGCTGGACACATTCCGTAATGCGAGCGGTGGAATATCGGAAGCTAATAGACAAAGTGGATCAGACA	FNDC3B_25	TAACTGGGCCTTTGACAAGCGGTCTGGTAGGAGGTCCATTCGAACTACCTACTCATCTAACGCTAA	ARHGEF28_25	TGCAGCGATACCACTGAAGGCTTGTCCAGGGTAGGAAAGATTTCGTAGTGACGATGAAT	BAZ1B_25	TCCCTGAGGGTGAAGACAGTTTAGCAACTCATCCAGCTCCTTTCGCGAGTTAGTATGAG	DGKD_25	ACCCATCTCCATCTTCAGCCTCCTCGGCAATGGTGGTTCGGTTAGTAGTAGATCCAGA	ELAVL1_25	GGGACGGTGGTGCCTGCCTATTGCTCAATTTCACACTTCAATTCGGTATCTGCGTCTATCTAT	FOSL2_25	AGCCACCTGCTGCCCCATCTCCAGAAATGAAGAGCTTTAATTCGATCTAACTATCCATGCATCTACCT	HEG1_25	TGTGGCAAGGTTGTTTGTGAGACAGAAAGTGGGGCAGATGTTTCGTTCGTACCTATCCATCTATCATTC	NCOR1_25	GCTCGGGCCTTTGGGCATTTATTTGCTGAGCTACCACCAAATTCGCTAAGTCGAATCAATGCATAGCTAGTCAC	KIF1C_25	GCCAGCAATGCTTCTCTCTCCATCCTCAGGGCTTCTGTCTTTCGTTACTCGTCTACATTCAGCTGCATCATAC	ITPR3_25	CCCATTGTTGGGGACATCGCTGACAAAGAACACCAGGTCTTTTCGGCAATCGTCATTCAATGTAAGTAGCTGTA	NUP205_25	TGAGAAGTGCAAGGCAATGCTGTACTGCTTTCTCCAGGTGTTTCTCGCATCCATCATGAGTGAATCTGTAGTCCATTGAGTGACATGT	POGK_25	ACTTCCTCCCATCAGCCAAGACACCAAGCATTGCTGTGATTTTTACAGGCATGCTGAGTCTACGTCAATCGAGTCATCACTATGTACA
			APC_TmH_26	GCCTATTTGCCATGAGATTCCTTAAAGCTGCAGCACTTCCCATAGCAAGCGAGCGGTGGAATATCGGAAGCTAATAGACAAAGTGGATCAGACA	FNDC3B_26	CGACCCACTGTAGGCCACTTCCCACTGATTCGCTTCAGAATTTCGAACTACCTACTCATCTAACGCTAA	ARHGEF28_26	TGCGCTGATCAGAAACATCCCTTTCTCCTGGTTGGCAATGTTTCGTAGTGACGATGAAT	BAZ1B_26	ACTGGCCTGAAGGGCAATCACACACTCACCAAAATCCTTCATTCGCGAGTTAGTATGAG	DGKD_26	TCAGCATGAGCTGTTCTCGAGGCCGGAATATCTGCGGTTCGGTTAGTAGTAGATCCAGA	ELAVL1_26	CTCAATTGTCCAGGGGCCTCTCGAGACGCTGACCTGTTCGGTATCTGCGTCTATCTAT	FOSL2_26	ACTTTGTCCCCTTCTGGACAAGTCAGCCCCAGCAGAAGTTCGATCTAACTATCCATGCATCTACCT	HEG1_26	AATGAAGTCACAGGAGTCTCCCTTGCCCTGGGCAGGTTCGTTCGTACCTATCCATCTATCATTC	NCOR1_26	CGCTGCACGTGGCACTGGAATCATTGTCTGACTGGGTTCGCTAAGTCGAATCAATGCATAGCTAGTCAC	KIF1C_26	GGGAGTCTTCTTTGGAGAGAAGACGCCCACAGTTCCCCTTCGTTACTCGTCTACATTCAGCTGCATCATAC	ITPR3_26	CCCGGTTGGGCTTAGTGACCATGATGTCCAGGACATTCTGTTCGGCAATCGTCATTCAATGTAAGTAGCTGTA	NUP205_26	GCCCAACAGGTAGAGAGCAAGATTGGGTGGATTGCATTCCATTCTCGCATCCATCATGAGTGAATCTGTAGTCCATTGAGTGACATGT	POGK_26	CAGCGAATTTCCATCCCACTGGGAAACTTCCCCGGGTTTACAGGCATGCTGAGTCTACGTCAATCGAGTCATCACTATGTACA
			APC_TmH_27	GCAAGCTTGAGCCAGGAGACATAATATTGGCATCCTTGTACTTCGCAGGCGAGCGGTGGAATATCGGAAGCTAATAGACAAAGTGGATCAGACA	FNDC3B_27	TGCTCGGAGTTTGTACAAAGTGCCTGGTTTCAAGTGGGTGATTCGAACTACCTACTCATCTAACGCTAA	ARHGEF28_27	GGGATGCTGTGTGCACCTCGTACATCTCAGGTGGGGTTCGTAGTGACGATGAAT	BAZ1B_27	CCGGATTGCTGTCTTCCATTTCTCCAGTGCAGATGCAACCTTTCGCGAGTTAGTATGAG	DGKD_27	GCTCCTGGGTCTGGGCATTCTGCTCATCGACAGCTTTTTTCGGTTAGTAGTAGATCCAGA	ELAVL1_27	CCCTCAGTAAAAGATCAGGGAAAGGGGAGGGGATGGGCATCTTCGGTATCTGCGTCTATCTAT	FOSL2_27	CTGGGAGGCGTCAGGGTAGGGAAGGCTCTGTATTGCTTCGATCTAACTATCCATGCATCTACCT	HEG1_27	TGTGGGGTGCTCTGGCTCTTAAGGTCTGCAGTTTGACTACTTTCGTTCGTACCTATCCATCTATCATTC	NCOR1_27	AGGAAACATTCTCTGCCTCTCTGGCTCTCCATCCACATCCTTTCGCTAAGTCGAATCAATGCATAGCTAGTCAC	KIF1C_27	CCCTGGTGACGCCATCTTTGATGTGGTAGAGCAGACACTCATTCGTTACTCGTCTACATTCAGCTGCATCATAC	ITPR3_27	CTGTTTGAGGATGTTCTGCTCCCTCATCAGCTTCTGCCGTTTTCGGCAATCGTCATTCAATGTAAGTAGCTGTA	NUP205_27	GCATGTCCGAGGGCAACCTAACACTCCTGGATCTTGTAGGTTTCTCGCATCCATCATGAGTGAATCTGTAGTCCATTGAGTGACATGT	POGK_27	AGTCCTGCATCAAGTCTTCAGTCATCCACCCATACCGGTGGTTTACAGGCATGCTGAGTCTACGTCAATCGAGTCATCACTATGTACA
			APC_TmH_28	AGACTTTGCTTGTGTCTCTGCTTACTACGATGAGATGCCTTGGGACTTGCGAGCGGTGGAATATCGGAAGCTAATAGACAAAGTGGATCAGACA	FNDC3B_28	TCAGAACACTGGCTGTGTCCGCCGGTACTGATGCAGTTCGAACTACCTACTCATCTAACGCTAA	ARHGEF28_28	CTGCTGAATGACCCGGATCCAGGTGCTCCGGTCATCTTCGTAGTGACGATGAAT	BAZ1B_28	CCCAAGCAGCACGTGCATCCTGGAGAAAGTCTGAGCTTCTTCGCGAGTTAGTATGAG	DGKD_28	TCTTCTCCTCTGACTCAGAGAGGCCCAGGACGAAGCCTTCGGTTAGTAGTAGATCCAGA	ELAVL1_28	GGATGGCAACATCATCAATTTGCAAGGATCGCGCACACAGCTTCGGTATCTGCGTCTATCTAT	FOSL2_28	GTGATGGCAGCATCTCCTTGAGAGCTCAGGGAGCCCTTCGATCTAACTATCCATGCATCTACCT	HEG1_28	TGTGGGCAGAGACACCAGGCTTGGTGACTTTGATTCTGTTTCGTTCGTACCTATCCATCTATCATTC	NCOR1_28	GCTCGATGCTGAAGCTGTGGCAGATCCAGTGGATTTGGTTTTTCGCTAAGTCGAATCAATGCATAGCTAGTCAC	KIF1C_28	TGCTCCCGAATGAACTGTCCGGTCAGCTTGATGTCCATTTCGTTACTCGTCTACATTCAGCTGCATCATAC	ITPR3_28	CCTTCTCACGGAACGGGGCCTTCAGAATGCCAAAGACTTCGGCAATCGTCATTCAATGTAAGTAGCTGTA	NUP205_28	ACTGGGCCTGTTCTCCCTTCCGTTCCTTTCTCCAAGATGTTTTCTCGCATCCATCATGAGTGAATCTGTAGTCCATTGAGTGACATGT	POGK_28	CTGCTCCTGTCCTCCGTCTCCACACCACTTCCAACCTTTACAGGCATGCTGAGTCTACGTCAATCGAGTCATCACTATGTACA
			APC_TmH_29	GGATGGTAGTTGCCTAGACCAATTCCGCGTTCTCTCTCCAAACTTCTAGCGAGCGGTGGAATATCGGAAGCTAATAGACAAAGTGGATCAGACA	FNDC3B_29	TGACCTGGTGCAATGCTTAGTGTGCGAACAGGGAGACTTTTCGAACTACCTACTCATCTAACGCTAA	ARHGEF28_29	GCCGCAGGTAAGCCTCATCCTCTGTCTCAATCAGGGGTTCGTAGTGACGATGAAT	BAZ1B_29	GGCCGGCCTCAGACAAAACAGGTGGAAGGCTTTATTACACTTTCGCGAGTTAGTATGAG	DGKD_29	GAGATTTCGACACTTTGCGCTGGCTCCTCCCCTTGGTTCGGTTAGTAGTAGATCCAGA	ELAVL1_29	GGCACCAGGCCGACTTTTATGAGACACAGCCTGGGTACTTCGGTATCTGCGTCTATCTAT	FOSL2_29	ACACCCTGTCTTCTGGCCAAGCCGTTCCTCCAGAAGTTCGATCTAACTATCCATGCATCTACCT	HEG1_29	AGGGTTTGCTCTGTGGAGGACTCTGTTAAGGATGGAGGCAATTCGTTCGTACCTATCCATCTATCATTC	NCOR1_29	GCTCACTGGGGTTCCAATTGGTATGTTACATGGGGTGCAGGTTCGCTAAGTCGAATCAATGCATAGCTAGTCAC	KIF1C_29	GGCTCCGTCACAAGCTTCCCATTCACATATGTCTCAGCTCCTTCGTTACTCGTCTACATTCAGCTGCATCATAC	ITPR3_29	GTTCTTCTGGTCTGACAGCTCCTCCAGCCGCACCAGTTCGGCAATCGTCATTCAATGTAAGTAGCTGTA	NUP205_29	ACATAGCTCAGCCAGCTGAGGAGATTCTCGCACCGCTTCTCGCATCCATCATGAGTGAATCTGTAGTCCATTGAGTGACATGT	POGK_29	AAGCCATTCAAGATCAGCATCCCTCGCTGCTTGGGCTTTACAGGCATGCTGAGTCTACGTCAATCGAGTCATCACTATGTACA
			APC_TmH_30	GGTGGAGATCTGCAAACCTCGCTTTGAAGAAGTTCCTGGATTTTCTGTGCGAGCGGTGGAATATCGGAAGCTAATAGACAAAGTGGATCAGACA	FNDC3B_30	TGTGCTTTGGTCTACCCAAAACCCTCGGTGGTCGACATTTCGAACTACCTACTCATCTAACGCTAA	ARHGEF28_30	ACCAGTGCCCGGTCCTTCTGCTGCAACTCCATCTTAATTCTTCGTAGTGACGATGAAT	BAZ1B_30	GCAAGCTGGGCACTGCCACTCACCATCTGGTACTTCATAGATTCGCGAGTTAGTATGAG	DGKD_30	GCCTAGGGACAGACTCCCTTTGCTGATCAGCTTTTCACACGTTCGGTTAGTAGTAGATCCAGA	ELAVL1_30	TCCTGAGGATCTGGGATTCTGTGGGAGAAAGGAGGTCCTCTTTCGGTATCTGCGTCTATCTAT	FOSL2_30	TTTGGCAAACCCAACCTGTGCCCCACTGTCTCACTCTTCGATCTAACTATCCATGCATCTACCT	HEG1_30	GGTGCCAGGAGTGGTCATAAGAGGCTGAGAGGTCTTCAGAATTCGTTCGTACCTATCCATCTATCATTC	NCOR1_30	CGCTGCTCCTCCAGGAGTGCTGACTCATGCATTGCTTTAATTTCGCTAAGTCGAATCAATGCATAGCTAGTCAC	KIF1C_30	AGCGGAAAACGTGGTTCTTGCCCATCACAATCCTATTCCCTTTCGTTACTCGTCTACATTCAGCTGCATCATAC	ITPR3_30	GTTCTTGCGGTAGTCCTCCTGGGAATGCCGCAACACTTCGGCAATCGTCATTCAATGTAAGTAGCTGTA	NUP205_30	CCTCTGGGTATGTGACCGCTGACGATTCAGAGAGGTTACCCTTCTCGCATCCATCATGAGTGAATCTGTAGTCCATTGAGTGACATGT	POGK_30	CATGGAGTTCTTCACGGAATCTGTGGCATGGCCCCGTTTACAGGCATGCTGAGTCTACGTCAATCGAGTCATCACTATGTACA
			APC_TmH_31	GCTGACACTTCTTCCATGACTTTGGCAATCTGGGCTGCAGTGCGAGCGGTGGAATATCGGAAGCTAATAGACAAAGTGGATCAGACA	FNDC3B_31	AGCCACTTTCCGATGCAGGAACATCCCACTCTAAGTGGACTTTCGAACTACCTACTCATCTAACGCTAA	ARHGEF28_31	CATCTCAGCAAACAGCCCGACCTTCTCTCGCAGCAGTTCGTAGTGACGATGAAT	BAZ1B_31	TATAGTTCCTGCCACGGGAGTTGCGCCTGGCAGTAGTTCGCGAGTTAGTATGAG	DGKD_31	TTTGGGTACAGGATCTTGGTGTTGAGCGCAGGCAGGTTCGGTTAGTAGTAGATCCAGA	ELAVL1_31	TTTGTGTCGAATCCGGGCAATGGGCCTCGGTTTTGGTTCGGTATCTGCGTCTATCTAT	FOSL2_31	GGCTTTGTTGGCATGCTTCCTGGCCTGGTAATTAGGCGTTCGATCTAACTATCCATGCATCTACCT	HEG1_31	GGCTATAGGGCCAGTGACCAGAGATGCTGTGCTTGACAGTTCGTTCGTACCTATCCATCTATCATTC	NCOR1_31	TCCCACTCTCTGTTTGGACTCTTGGATGTGCCACATGGACTTTCGCTAAGTCGAATCAATGCATAGCTAGTCAC	KIF1C_31	CAAAGTTCCAGTCGACTGGCTCAGAGGGCGGTCCTGTTCGTTACTCGTCTACATTCAGCTGCATCATAC	ITPR3_31	GGACTGCATCATCCCAAACTGCTTGGCAATGTGCTCCTGTTCGGCAATCGTCATTCAATGTAAGTAGCTGTA	NUP205_31	AGGTCTCTGTCCTATGGCTGCCATACCCTGAAGGGCATTTATTCTCGCATCCATCATGAGTGAATCTGTAGTCCATTGAGTGACATGT	POGK_31	CGACATCCAGCACCTGAAGCTGTGAGGTCAGACCCCTTTACAGGCATGCTGAGTCTACGTCAATCGAGTCATCACTATGTACA
			APC_TmH_32	TGGGCAGCAGAGCTTCTTCTAAGTGCATTTCTCTCATCTGTCACACAAGCGAGCGGTGGAATATCGGAAGCTAATAGACAAAGTGGATCAGACA	FNDC3B_32	GGGCTCCGTCATCTCCACGCTGTACTCTGAGACCTCACTTCGAACTACCTACTCATCTAACGCTAA	ARHGEF28_32	CATCCCACTGCCACCATCCTCTTCGGCCTGGAAATGTTCGTAGTGACGATGAAT	BAZ1B_32	TCGCAAACCAGCCACCTCATAATCTTCTTCCTCCTCCTCCTTTCGCGAGTTAGTATGAG	DGKD_32	ACTGAGCCACCGGGTAAGGAACCAGACATTCCAGCCTTCGGTTAGTAGTAGATCCAGA	ELAVL1_32	ATTCTGGTCCCAGGATGCAGACTGCTCTCGGGCAACTTCGGTATCTGCGTCTATCTAT	FOSL2_32	AAGACACCAGGTGAAGGGAAGCTGGCTAGGACACCCTTCGATCTAACTATCCATGCATCTACCT	HEG1_32	AGGATGGGTCAGCGAGAGCTGTTTTCCAGCTGTAGTCTGTATTCGTTCGTACCTATCCATCTATCATTC	NCOR1_32	TCGAGTTGTCGGAAGCCGAACGCCTTCAGGGAGATTAGTTATTCGCTAAGTCGAATCAATGCATAGCTAGTCAC	KIF1C_32	TATGTCGATGCCTTGCTGCTCCAGCAGTTCCTTCTGGGTTCGTTACTCGTCTACATTCAGCTGCATCATAC	ITPR3_32	TGATGGTGTCCTCGGCCAGGATGTCGTAGCCAATCTGTTCGGCAATCGTCATTCAATGTAAGTAGCTGTA	NUP205_32	CGACTCCAGAGCATGACGTTTTGCATGAAGACACTGCAGCATTCTCGCATCCATCATGAGTGAATCTGTAGTCCATTGAGTGACATGT	POGK_32	CTGGGCCCGCACACTGTCATTCAGTGGCTTGTAGACTTTACAGGCATGCTGAGTCTACGTCAATCGAGTCATCACTATGTACA
			APC_TmH_33	TGGGCTAGGTCGGCTGGGTATTGACCATAACTGCAAAACTTACTTTCAGCGAGCGGTGGAATATCGGAAGCTAATAGACAAAGTGGATCAGACA	FNDC3B_33	GCTCTGGGCCATGGTACACTTCCGAGGCTACGTCTTCTTCGAACTACCTACTCATCTAACGCTAA	ARHGEF28_33	CACGAGGGGACTCAAGGGACTCAGAGCGGAAAAGGCTTCGTAGTGACGATGAAT	BAZ1B_33	GAGACCTCCTGGTAGAGTGTGGCTTCTTACCCGGGCTTCGCGAGTTAGTATGAG	DGKD_33	TCTGGGTGCTCATCGCGCTTGTTGTTAAAGTCCAGGGATTTCGGTTAGTAGTAGATCCAGA	ELAVL1_33	TCAGAAGATGCTGGCCCAGGGAAACCTGAAAGGCTTCTTTTTTCGGTATCTGCGTCTATCTAT	FOSL2_33	GGGCAGAATGGCAAGGCAGTAATTACAGGAGACGCCCTACTTTCGATCTAACTATCCATGCATCTACCT	HEG1_33	CCACAATCACTCGGTTCCTTTCTGTGCTGATGCCACCTTCTTTCGTTCGTACCTATCCATCTATCATTC	NCOR1_33	TGAAGCCACTGTGGTTTTGGATGACGGGATGAGAGGGGTTCGCTAAGTCGAATCAATGCATAGCTAGTCAC	KIF1C_33	CTGCTCCAGCAGAAGATCGGCTTCTTCCTTTTCTTTCCGGTTTCGTTACTCGTCTACATTCAGCTGCATCATAC	ITPR3_33	GTGCTTTTCCAGGAGCTTGCGGTTGTTGTGCAGCAGTTCGGCAATCGTCATTCAATGTAAGTAGCTGTA	NUP205_33	CCTCTGCCTGAATGAGGTCCTGGGGACAAGCTGTCAGTATATTCTCGCATCCATCATGAGTGAATCTGTAGTCCATTGAGTGACATGT	POGK_33	AGAAAGAGGCCCAGGGGTGGCTTCTTAGCATTCCCGTTTACAGGCATGCTGAGTCTACGTCAATCGAGTCATCACTATGTACA
			APC_TmH_34	GCCCATCTTTCATTCTGTGAAGGACTTTGCCTTCCAGAGTTCAACTGCGCGAGCGGTGGAATATCGGAAGCTAATAGACAAAGTGGATCAGACA	FNDC3B_34	GAAGCGATACACGGTTCCAGGAAGCAGGTTGCCGACTTCGAACTACCTACTCATCTAACGCTAA	ARHGEF28_34	CTGGCTCTCGGGGTGTCAAGAGCAGTTCCACTCCTGTTCGTAGTGACGATGAAT	BAZ1B_34	CATCCACCTCAGCATCATCCACAGGTGGTGCCTTGGTTCGCGAGTTAGTATGAG	DGKD_34	CCGTCACACTCCAGCAAGACCTTTTGCTCCAGGTTCTTGTTTCGGTTAGTAGTAGATCCAGA	ELAVL1_34	CTAGCTATGGGCATGTGTGGGAGTGAGACTCCAGGGGTTCGGTATCTGCGTCTATCTAT	FOSL2_34	TATAATGTGTGGCTCCTAGGGAGGGACGCCTCCCTGGTTCGATCTAACTATCCATGCATCTACCT	HEG1_34	TGGGCTGTACTCTGCTGTAACGCCAAGCTTTGTGGTCATTTTTCGTTCGTACCTATCCATCTATCATTC	NCOR1_34	AGTGCCTGGTGTTCCCTGTGAGATGGAGCCTCCCATTATAATTCGCTAAGTCGAATCAATGCATAGCTAGTCAC	KIF1C_34	GTCATCCCCGCTGTCCGAGTCTGCATACAGTCGCTGTTCGTTACTCGTCTACATTCAGCTGCATCATAC	ITPR3_34	AAGGCTGACGAAGGTCTCCACCTCGGTCTTGGTGATTTCGGCAATCGTCATTCAATGTAAGTAGCTGTA	NUP205_34	CGACCACAGGCATTAACTCTTGCGCAGCTTCATCATCCAGTTTCTCGCATCCATCATGAGTGAATCTGTAGTCCATTGAGTGACATGT	POGK_34	CTCACTTGAGATGCTATTCCACGCGACCATGACCCACTCCTTTACAGGCATGCTGAGTCTACGTCAATCGAGTCATCACTATGTACA
			APC_TmH_35	GGAGAAACACATTCCTGCTGTCCAAAATGTGGTTGGAACTTGAGGTGTGCGAGCGGTGGAATATCGGAAGCTAATAGACAAAGTGGATCAGACA	FNDC3B_35	GGGACCATACCCTCCATCATTCAGAGCCCTCACCCGTTCGAACTACCTACTCATCTAACGCTAA	ARHGEF28_35	ACTCGTGTTACCACCGCTGTCTGGTTCCAAGGGCAGTTCGTAGTGACGATGAAT	BAZ1B_35	CTCTTCACACTTCTGCAGCTCCAGGCTTTGCCTCCGTTCGCGAGTTAGTATGAG	DGKD_35	AGCAATTCCCTGAAGACTGGGGAGTGGGATGGGTCGTTCGGTTAGTAGTAGATCCAGA	ELAVL1_35	GCGAGGAAAGAAGCTGAGGTGCTACAAGCCCGTCATCATTTTTCGGTATCTGCGTCTATCTAT	FOSL2_35	TAAATCTCTGTGGGTGGCGTCACCCTGAGAGCCAGGTTCGATCTAACTATCCATGCATCTACCT	HEG1_35	GGTTTGGGGAGAAGGAGATGTTCCGAGGGAACGTGAAGCTTCGTTCGTACCTATCCATCTATCATTC	NCOR1_35	CCACTGACGGCTTGGGTGTTTCTTGAGTGTAGGAAGCCTGATTCGCTAAGTCGAATCAATGCATAGCTAGTCAC	KIF1C_35	AGATGAGCCTCCAGCTCTCTTCACAAGAGCGCTTGTCAGATTCGTTACTCGTCTACATTCAGCTGCATCATAC	ITPR3_35	CACACTTGCAGATGAGCTCTTGGGTGACGGGGATGGTTCGGCAATCGTCATTCAATGTAAGTAGCTGTA	NUP205_35	TGGCTTAGGTGAGCAGTCAGTGTGAACACTGCCCCGTTCTCGCATCCATCATGAGTGAATCTGTAGTCCATTGAGTGACATGT	POGK_35	AGGACATCGTCTTCCTCCTCCAAGTTGCTGGAGATATGGCATTTACAGGCATGCTGAGTCTACGTCAATCGAGTCATCACTATGTACA
			APC_TmH_36	CCACTCGATTTGTTTCTGAACCATTGGCTCCCCGTGACCTGTATGCGAGCGGTGGAATATCGGAAGCTAATAGACAAAGTGGATCAGACA	FNDC3B_36	CCAGGAGGCCCTGCAGCAGTGGTAATTTCTGAGACATCAGATTCGAACTACCTACTCATCTAACGCTAA	ARHGEF28_36	TGGCTAGAGTCTGAGTCAGCTCTGCAGAGTTCAATGGAGCCTTCGTAGTGACGATGAAT	BAZ1B_36	GGCCAGCTGAAGCGGTACTTCACGATCTTGTGGAGGATTTCGCGAGTTAGTATGAG	DGKD_36	CCCAGAAGTTGGTTCCTCCGGCATAGCTGGGAATGTTAAGGTTCGGTTAGTAGTAGATCCAGA	ELAVL1_36	AGGACACAGGGCCAGCAACTAGAACCTTGATGGAACAGAGATTCGGTATCTGCGTCTATCTAT	FOSL2_36	CAAATGCTTCTTTGAGGCTTGGGGAGGGGCTGCCTGTTCGATCTAACTATCCATGCATCTACCT	HEG1_36	GCAGATTTGGGAGCCAAGTCTTCAGCCGTGGAAACAACTGTTTCGTTCGTACCTATCCATCTATCATTC	NCOR1_36	TGGCAGATTCCTGTTGCCGTGGCAGTCCAAGAGAGATAGATTTCGCTAAGTCGAATCAATGCATAGCTAGTCAC	KIF1C_36	GACCACAGCGTTTGACAATGGTCTGGACCGTGGTGGTTCGTTACTCGTCTACATTCAGCTGCATCATAC	ITPR3_36	GGTCCGGATGAGAATGTCACTGTTCTTGGGGTCCAGCATTCGGCAATCGTCATTCAATGTAAGTAGCTGTA	NUP205_36	GGCCTCTGCTGGTCCCAAGACTGATGTTTCCTTCTGTTCAGTTCTCGCATCCATCATGAGTGAATCTGTAGTCCATTGAGTGACATGT	POGK_36	TGGTTCTCCTCCTCCTGGCAACTCACTCTCGATTTCCCACTTTACAGGCATGCTGAGTCTACGTCAATCGAGTCATCACTATGTACA
			APC_TmH_37	TGCCTCTTGGCATTAGATGAAGGTGTGGACGTATTCTCACTGCTTGAAGCGAGCGGTGGAATATCGGAAGCTAATAGACAAAGTGGATCAGACA	FNDC3B_37	GCCTGTAGTCTACAGCAATACTGTGCAGCAGGCAACAGGTCTTCGAACTACCTACTCATCTAACGCTAA	ARHGEF28_37	CGCCTCCTCTTGCGGTGATCTCAGCTGATTTCCATTTCGATTTCGTAGTGACGATGAAT	BAZ1B_37	TAGTCCTCGGCCTCATCTCTGGTCACAGGCTCCCTGTTCGCGAGTTAGTATGAG	DGKD_37	CGACCACCTCCAGAATCTTGTCATCGAATGATGGAGCTGCGTTCGGTTAGTAGTAGATCCAGA	ELAVL1_37	GCCTGGGGTCTAACTACCAGAGGAAGTTACACACGGGTCAATTCGGTATCTGCGTCTATCTAT	FOSL2_37	TTGATCCAGCAGGTGGCAGATGACCACAGAGGGCAGTTCGATCTAACTATCCATGCATCTACCT	HEG1_37	ACTGTTGTTGGTGACTGTGTGCTGCTCTGAACAGCAAAGGTTTCGTTCGTACCTATCCATCTATCATTC	NCOR1_37	TGGCTTCGGGGAGAAAATTCTTCCTGCTTGATGTAGGGCATTCGCTAAGTCGAATCAATGCATAGCTAGTCAC	KIF1C_37	TCTCCTTCACCGCCTGCATCTTCAGGTCAGCCATGGTTCGTTACTCGTCTACATTCAGCTGCATCATAC	ITPR3_37	CAGGTACTCGTGGGATTGGGCCATCTCCTTCACGGGTTCGGCAATCGTCATTCAATGTAAGTAGCTGTA	NUP205_37	CCCACTAATGGGTTCTCTTCAGGAGGAGGTGAGGTGAAGCATTCTCGCATCCATCATGAGTGAATCTGTAGTCCATTGAGTGACATGT	POGK_37	CCCTTCAGTTGCTCTCAGCCATGCTTTCGGTGTCACAATCTTTTACAGGCATGCTGAGTCTACGTCAATCGAGTCATCACTATGTACA
			APC_TmH_38	GGCTGACCACTTCTACTCTGTGCAGAACTTGGATGGAGCTGATTCGCGAGCGGTGGAATATCGGAAGCTAATAGACAAAGTGGATCAGACA	FNDC3B_38	CAAGTTCACTGTACGGCCCTGCCCCTGCTTGATTGAAGTTCGAACTACCTACTCATCTAACGCTAA	ARHGEF28_38	GGCCACAGCTGCCTGTAGGCCATGTAGAAGTCCATAGAGATTTCGTAGTGACGATGAAT	BAZ1B_38	TGCACTGTCTGAAAGTCCATGGGGTGCGTGATCACATCATTTCGCGAGTTAGTATGAG	DGKD_38	GATGACTCGAGAGACGGCCATCTGCATGCTGCCGAATTCGGTTAGTAGTAGATCCAGA	ELAVL1_38	AGCCAGCACAGAAAACTGCGGCTTGGCAAATTACACTGAATTCGGTATCTGCGTCTATCTAT	FOSL2_38	ACTGGGGTGGGGACAGGGGAGTGTAAAAGAGAAAGCACTTCGATCTAACTATCCATGCATCTACCT	HEG1_38	TGGTGTTGTCTGCGACGCATTCGCCATTGTGAAGACAATTCGTTCGTACCTATCCATCTATCATTC	NCOR1_38	TGGGCCCTGACCAACAGACCCTCAGGTTGTGAGTTTTTCGCTAAGTCGAATCAATGCATAGCTAGTCAC	KIF1C_38	CTTGCCATAGGTGCGACACAGCTCCCGCATCTTGAGTTCGTTACTCGTCTACATTCAGCTGCATCATAC	ITPR3_38	TCCACGTGAGCCACACTTCCTCTTCTGAGTACTCGATGCTTTCGGCAATCGTCATTCAATGTAAGTAGCTGTA	NUP205_38	AGCCATACAAGTGAGTCCTCACTCGTTGGAATCCACCACCTTTCTCGCATCCATCATGAGTGAATCTGTAGTCCATTGAGTGACATGT	POGK_38	CCCTGCGCATCCAGCGCATCCACACTTTCAGGAATAATCATTTTACAGGCATGCTGAGTCTACGTCAATCGAGTCATCACTATGTACA
			APC_TmH_39	TCTGCTATTTGCAGGGTATTAGCAGAATCTGCTTCCTGTGTCGTCTGAGCGAGCGGTGGAATATCGGAAGCTAATAGACAAAGTGGATCAGACA	FNDC3B_39	CTCCTCCAGGACACAGAGAGTGGAGACGGGGTCAGGTTCGAACTACCTACTCATCTAACGCTAA	ARHGEF28_39	CTCAGGGAACCGGGCTTCCATCAGAGTGTCCTGCTGTTCGTAGTGACGATGAAT	BAZ1B_39	TCCTGCACAGAGCGGTAGCTCCCACAGGAACATTTGTTCTTCGCGAGTTAGTATGAG	DGKD_39	CTTGTGGACAATCCGAATGTACCCTGGCGGCTGGACTTCGGTTAGTAGTAGATCCAGA	ELAVL1_39	GGGAGGGAATCAGTCACAGAGCTGCGACTAGAGGCACTTCGGTATCTGCGTCTATCTAT	FOSL2_39	GTTCACAGCTTGCTTGCTGCCTGGGCCAGAAGAGTGTTCGATCTAACTATCCATGCATCTACCT	HEG1_39	CATCCACACTGCAATCATCCCCTTGCCAGGAAGGCGTTCGTTCGTACCTATCCATCTATCATTC	NCOR1_39	TGCTCTCCACTGAAATTTTGCTGGTTGGAGTTCCCCGAGTTTTCGCTAAGTCGAATCAATGCATAGCTAGTCAC	KIF1C_39	CCTCCTTCCTCCTCGCCTACAGTGTCCCAGACATCCCTTCGTTACTCGTCTACATTCAGCTGCATCATAC	ITPR3_39	GGGCCAGCTGCCTCACACTCTTCTCATGATGCTCGTTATTCTTCGGCAATCGTCATTCAATGTAAGTAGCTGTA	NUP205_39	GGCTGCTTCTAAGGTGTCTGGTTCATCAGGTCTCTGGGCAATTCTCGCATCCATCATGAGTGAATCTGTAGTCCATTGAGTGACATGT	POGK_39	GTCCTGGGATGGATGTACAGGCTGCTGTCTGGACCGTTTACAGGCATGCTGAGTCTACGTCAATCGAGTCATCACTATGTACA
			APC_TmH_40	GCTGGAACTTCGCTCACAGGATCTTCAGCTGACCTAGTTCCAATCTTTGCGAGCGGTGGAATATCGGAAGCTAATAGACAAAGTGGATCAGACA	FNDC3B_40	ACGCAGAAGGTGAATCAGGGTAGGCATCAAGGGGCTCTTCGAACTACCTACTCATCTAACGCTAA	ARHGEF28_40	CAGTAATGCCAGTTCCGTGGCCTGCTTTTCAGGGGCTTCGTAGTGACGATGAAT	BAZ1B_40	GGCTGCCACGGCAGTTGTAAACCTCAGCATTGGTAAACACTTTCGCGAGTTAGTATGAG	DGKD_40	AAATGCCCTGTCTCTGGTCAGTGTCTGTGCCCGGTTTTCGGTTAGTAGTAGATCCAGA	ELAVL1_40	TTTCAGGATATTCACGCAGGATGGTGGCCGGGGAGGTTCGGTATCTGCGTCTATCTAT	FOSL2_40	AACAGACAACCAGGAATGGCGCATGAGCCACAAGCCTTCGATCTAACTATCCATGCATCTACCT	HEG1_40	TATTGTTGCACATGGCTGTGGATGGGCAGGGGTTCGTTCGTTCGTACCTATCCATCTATCATTC	NCOR1_40	CAAAGCCTCTGTTGGTATGCCAGTCTGGGGCAGAGCTTCGCTAAGTCGAATCAATGCATAGCTAGTCAC	KIF1C_40	ACCTCCTGCAGAATCCCCGTCAGCTTGTCGATGTGGTTCGTTACTCGTCTACATTCAGCTGCATCATAC	ITPR3_40	TAGTAGCTGAGCACATTCTCGTCGTGGGCGTTGCCGTTCGGCAATCGTCATTCAATGTAAGTAGCTGTA	NUP205_40	ACATCTTCAGGGGCTGTCAGCCTTTCCCACATGGTTTTCTTTTCTCGCATCCATCATGAGTGAATCTGTAGTCCATTGAGTGACATGT	POGK_40	CTGATACCTTGTATGGTGTGGGGAGGGGCTGGGCTGTTTACAGGCATGCTGAGTCTACGTCAATCGAGTCATCACTATGTACA
			APC_TmH_41	TGCAGTCTGCTGGATTTGGTTCTAGGGTGCTGTGACACTGCGAGCGGTGGAATATCGGAAGCTAATAGACAAAGTGGATCAGACA	FNDC3B_41	TGGTGGTGTTGCCCACGGTAATGCTAGTGTCTCCTAGATCATTCGAACTACCTACTCATCTAACGCTAA	ARHGEF28_41	GTTGAAACTCAAGTACAGGGCATCGCCTGCGGGGAGTTCGTAGTGACGATGAAT	BAZ1B_41	GGTGGCCAGGAAGGTGTTTATGCAACAGAGCCACTAGACACTTCGCGAGTTAGTATGAG	DGKD_41	GCACTTCTGCTTGTCTTCCCAGGACTTCAGGGTGCTCTCTTCGGTTAGTAGTAGATCCAGA	ELAVL1_41	GAAAAGGCTCACCTTCCAGGAGAAGGTGGCGGAACCTTCGGTATCTGCGTCTATCTAT	FOSL2_41	GCAGCTCTCCTGCAGTGGGAAGCAAAACATCCTATCTCCAATTCGATCTAACTATCCATGCATCTACCT	HEG1_41	TGGTACCCAACCGGGCATTTGCAGATAAAGGATCCCTGAGTTCGTTCGTACCTATCCATCTATCATTC	NCOR1_41	GGACTGCTGTCTTCAATGGGCATTCTCGAAATGGACCCCTTTTCGCTAAGTCGAATCAATGCATAGCTAGTCAC	KIF1C_41	TCTTGAAGGGGAAGCGTAGCTTGCAGTCGTGAGGGGTTCGTTACTCGTCTACATTCAGCTGCATCATAC	ITPR3_41	AAGCACATGCGGGCAAAGAGCTTCAGCTGGTACCTGTTCGGCAATCGTCATTCAATGTAAGTAGCTGTA	NUP205_41	CCACTTCCATGAGGGCGGCGCCATAACTTTCAATAATGGCTTTCTCGCATCCATCATGAGTGAATCTGTAGTCCATTGAGTGACATGT	POGK_41	ACACCAGAGTTGTGCCCATATGATGAGTCCCTCGTTGGTGTTTTACAGGCATGCTGAGTCTACGTCAATCGAGTCATCACTATGTACA
			APC_TmH_42	CGCTCCTGAAGAAAATTCAACAGCTTTGTGCCTGGCTGATTCTGAAGAGCGAGCGGTGGAATATCGGAAGCTAATAGACAAAGTGGATCAGACA	FNDC3B_42	ACATTCTAGCCTAGGAGGCAAGGGTGGTAATGGCCGAGTTTTTCGAACTACCTACTCATCTAACGCTAA	ARHGEF28_42	GTAGTGACAGGTAGATCCAGGCGGTCAGTGCCTCGGTTCGTAGTGACGATGAAT	BAZ1B_42	GCAAGCCTATCAGGAAACTTCTTGCGCTTCCTGCGGACATATTCGCGAGTTAGTATGAG	DGKD_42	TACTGTGAATGAGGACCCCTGCTGCCTGCCCAAACTGTTCGGTTAGTAGTAGATCCAGA	ELAVL1_42	AGACTCTCAGAGGTTAAGGCAGCTGCCCTTGGCCAGTTCGGTATCTGCGTCTATCTAT	FOSL2_42	GAGCCATACCCTGGGGAGAAAAGGCTCAGAGGGGTGTTCGATCTAACTATCCATGCATCTACCT	HEG1_42	GCGTTGGACTCCCTAGAGGCGTGAACTGTAGATCGGATGTTTCGTTCGTACCTATCCATCTATCATTC	NCOR1_42	ACATGGCCTTTGGATGCAGCTTCCTCTCTGCCTTTCTCATTCGCTAAGTCGAATCAATGCATAGCTAGTCAC	KIF1C_42	GGTAGGGTTGGGGTGGCTGGGGATAAGAGTTGTGCTTTTTTCGTTACTCGTCTACATTCAGCTGCATCATAC	ITPR3_42	CTGGGAGATCTCGTCGATGGCCAAGTACTGGCGGTCTTCGGCAATCGTCATTCAATGTAAGTAGCTGTA	NUP205_42	GGGCCAGCATCCTTCCAATCTCATGACCATCACAAGCATCTTTCTCGCATCCATCATGAGTGAATCTGTAGTCCATTGAGTGACATGT	POGK_42	AGTCTTGACCTGTGTGGGGACAGGGTCTACTTTTGGAAGCATTTACAGGCATGCTGAGTCTACGTCAATCGAGTCATCACTATGTACA
			APC_TmH_43	GGTGGACTTTTGGGTGTCTGAGCACCACTTTTGGAGGGAGATTTGCGAGCGGTGGAATATCGGAAGCTAATAGACAAAGTGGATCAGACA	FNDC3B_43	CCCATTTTAGCTTCAGGCTCTGAGGACCAGCAGCAGCTTCGAACTACCTACTCATCTAACGCTAA	ARHGEF28_43	TGCCTCTCTCGGTCCTCAAAGTTTCGATGGACAGAGCGATTCGTAGTGACGATGAAT	BAZ1B_43	CCAACGGCCTCTGGCTCACTGTCCCCTTCATCTTCATTCGCGAGTTAGTATGAG	DGKD_43	CCTGCTCCATGTCCCGGTGAGACTGAGCTATTTCTCGGATTCGGTTAGTAGTAGATCCAGA	ELAVL1_43	GTTCAGTCCCTGGAGGCTGGGTCTCCAGGACTAAGGTTCGGTATCTGCGTCTATCTAT	FOSL2_43	GGATTCCTGTCAAGGCCCTGCTGGACAAGAAACTCAGCAGTTCGATCTAACTATCCATGCATCTACCT	HEG1_43	GGAGGCCAGGGAAAAGGTTGTTTGCAGTGAGATCACCACCTTCGTTCGTACCTATCCATCTATCATTC	NCOR1_43	TGAGCTGTTCTTGGACTCCTAGTCCCTTCTCGGGCATTCTTTCGCTAAGTCGAATCAATGCATAGCTAGTCAC	KIF1C_43	TTTGCTCCTGGCAACTCCGTGCCCTCTTCCTTTCCTCTTCGTTACTCGTCTACATTCAGCTGCATCATAC	ITPR3_43	GTCTGCCATGCACAGGAAAATCAGGTCCACGCCCAGTTCGGCAATCGTCATTCAATGTAAGTAGCTGTA	NUP205_43	AGGCTGTGGGGTGAGTAAGCTCTGCAAAGTACGGTCATCTTTTCTCGCATCCATCATGAGTGAATCTGTAGTCCATTGAGTGACATGT	POGK_43	GCAGCCTGAGAAACAAGAGCTTGCATACGAAATCCTGCCCTTTTACAGGCATGCTGAGTCTACGTCAATCGAGTCATCACTATGTACA
			APC_TmH_44	ACGGAGCTGGCAATCGAACGACTCTCAAAACTATCAAGTGAACTGACAGCGAGCGGTGGAATATCGGAAGCTAATAGACAAAGTGGATCAGACA	FNDC3B_44	TGTCCTCCAGCTGTAGTGTGTACACAATGTCCTCAGCAGCATTCGAACTACCTACTCATCTAACGCTAA	ARHGEF28_44	CTACCTTCCTCCTCGCTGCCAGTGTCAGGGTCACTGTTCGTAGTGACGATGAAT	BAZ1B_44	CCCTGCCTCTCTACTTCTTCTGTCTTCGTCCCCTGGACTGTTTCGCGAGTTAGTATGAG	DGKD_44	TACACACGGTCCATGGACTTGGAGCTGGCATTGACGGTTCGGTTAGTAGTAGATCCAGA	ELAVL1_44	CTATTTCTCTGATCCAGCAGGGACCCCTGGGCTGCCTTCGGTATCTGCGTCTATCTAT	FOSL2_44	AATCCCCAGCAGCAGAGTCTTTGCAGAGCACAAGCCTTCGATCTAACTATCCATGCATCTACCT	HEG1_44	GGCAGACCTCAGCAGAGGACTTGCAGGAGTTGACACATTTCTTCGTTCGTACCTATCCATCTATCATTC	NCOR1_44	CGGTGCTGATACAGGAGACTCCCTCATTGACATCCCTTGCTTTCGCTAAGTCGAATCAATGCATAGCTAGTCAC	KIF1C_44	GGCCCCGAGGCAGCTTCCTATCTCTCTCTTCACTTTGGTTCGTTACTCGTCTACATTCAGCTGCATCATAC	ITPR3_44	ATCTCAGTCCAGAGACGGGCAAACTTGACCGGCGTGTTCGGCAATCGTCATTCAATGTAAGTAGCTGTA	NUP205_44	TGCACCCTGCTGTATCTTTGCCACTCTTGTGAGAAATGCCATTCTCGCATCCATCATGAGTGAATCTGTAGTCCATTGAGTGACATGT	POGK_44	AAACAGCTGTGGCTAAAAGCCCAAGCCCTCCCACTGTTTACAGGCATGCTGAGTCTACGTCAATCGAGTCATCACTATGTACA
			APC_TmH_45	GGGGCTTATAATGCCACTTACCATTCCACTGCATGGTTCACTCTGAGCGAGCGGTGGAATATCGGAAGCTAATAGACAAAGTGGATCAGACA	FNDC3B_45	AGTCTCTGGACCTTGTAGGTGTGGCTGGGTCCTCTGTAGATTTCGAACTACCTACTCATCTAACGCTAA	ARHGEF28_45	GTAAAGTCTCGTGGACTGTGGGGCGGAGACAGACGGTTCGTAGTGACGATGAAT	BAZ1B_45	GGGTGGGAGGAGCTGTCACAAAGAAGGGGAGATTCAGGAATTTCGCGAGTTAGTATGAG	DGKD_45	AGGACGAAGCTGCAGTTGAGCCCCTCTGTGGTTCTGTTCGGTTAGTAGTAGATCCAGA	ELAVL1_45	CGGGTCAAGGAATTGCCACTAACCGTCTTCGGGTGCTTTTCGGTATCTGCGTCTATCTAT	FOSL2_45	GGAACAGCTGTGTGAATGTGTCACTGCTTTCTCCACGGGGTTCGATCTAACTATCCATGCATCTACCT	HEG1_45	GCCCGCTCTAAAGATCCGCCTCTGAGATCCCAAGAGCTTCGTTCGTACCTATCCATCTATCATTC	NCOR1_45	CGTGTGCTCTGGACCACTTCTGGAGTTTTCCGACTTTCCTGTTCGCTAAGTCGAATCAATGCATAGCTAGTCAC	KIF1C_45	AAGAAAGTCAAACACTGGCTACGCAGCACCCCAGCCTTCGTTACTCGTCTACATTCAGCTGCATCATAC	ITPR3_45	TCGGGACGCGTTGAGGTTGGAATCATAGTCCTTGATGGTGATTCGGCAATCGTCATTCAATGTAAGTAGCTGTA	NUP205_45	CCGTTTCTGGGCGCATGTCATAGACTTGGCATTGAGCTAGTTTCTCGCATCCATCATGAGTGAATCTGTAGTCCATTGAGTGACATGT	POGK_45	ACTTCCCACCTATTCCTGCAGGGCAGGAGATCAGAAGTCTTTTTACAGGCATGCTGAGTCTACGTCAATCGAGTCATCACTATGTACA
			APC_TmH_46	GCTTGGTGGCATGGTTTGTCCAGGGCTATCTGGAAGATCACTGCGAGCGGTGGAATATCGGAAGCTAATAGACAAAGTGGATCAGACA	FNDC3B_46	CCTCGCTTGCTGCCTGGATTCTGAAGGAGTAGCATGTGAATTCGAACTACCTACTCATCTAACGCTAA	ARHGEF28_46	CCCTCATCATTGGCAAATTGGAGTCCCCAAGGTTAGCCCCTTCGTAGTGACGATGAAT	BAZ1B_46	TCCCCTAAGAGCTTGACTGGTATGTGGGTGGGCTGGTTCGCGAGTTAGTATGAG	DGKD_46	AGCTCCGTCTCACTGCGCAGAGCTCTGAAGTTATTCACCATTTCGGTTAGTAGTAGATCCAGA	ELAVL1_46	GCCGGACTGGGTAAGTCATGTCTTTTCAATGCCTGGTGGACTTCGGTATCTGCGTCTATCTAT	FOSL2_46	CGGCTGTTCCACTCTGTGTGTCTAGTGCACGAAAACAGGTCTTCGATCTAACTATCCATGCATCTACCT	HEG1_46	TGTCTTTGTCACATTCGGGACTCTTCCGCTTGCACAAGCTTTCGTTCGTACCTATCCATCTATCATTC	NCOR1_46	GGCATTCCACGGGATAGTTTGCTAGGCCCCGTGATTAAGGATTCGCTAAGTCGAATCAATGCATAGCTAGTCAC	KIF1C_46	GGAGAACTTGCCTCACTCTCAGTCCTCTCCCACTTTCCCCTTCGTTACTCGTCTACATTCAGCTGCATCATAC	ITPR3_46	GGCCTCGCTGACTACATTGTTGAGGTAGTCCTCCACGAACTTTCGGCAATCGTCATTCAATGTAAGTAGCTGTA	NUP205_46	TTGGAGGGTCTCTCATGCCAAACATGCTCTGCGGGTTTCTCGCATCCATCATGAGTGAATCTGTAGTCCATTGAGTGACATGT	POGK_46	TCTTCTTGGCAGGGTAACTATGGCTCCAAGGAAGGAACCCATTTACAGGCATGCTGAGTCTACGTCAATCGAGTCATCACTATGTACA
			APC_TmH_47	GCTTGGTTTGAGCTGTTTGAGGAGGTGGTGGAGGTGTTTTACTTCTGCGAGCGGTGGAATATCGGAAGCTAATAGACAAAGTGGATCAGACA	FNDC3B_47	GGTCTGGAGGCCTGAGATTTGGAATGTGGCTTCTTCTCCCTTTCGAACTACCTACTCATCTAACGCTAA	ARHGEF28_47	TCCAAGGATCCCAAGAGCTGGCAAGGACAATTTGCAGTTCTTTCGTAGTGACGATGAAT	BAZ1B_47	TGAGGAGTTCCAAGGCTGAGGTCAGAACGGGCATGGTTCGCGAGTTAGTATGAG	DGKD_47	CTCCTGAGCTGTCGGTCCATCTCGGCAAGAGCACTCTTCGGTTAGTAGTAGATCCAGA	ELAVL1_47	GTGGAGGGACAGGATAGAGGCCTCCTGTCAGCTGAATTCTTTTCGGTATCTGCGTCTATCTAT	FOSL2_47	ACAGGTCACTTCCAGTCCCACTGGCCCATGTACTTTAAGCATTCGATCTAACTATCCATGCATCTACCT	HEG1_47	GAAAGTATCCCGACTTGCACTGGCACAGGGCAACGCTTCGTTCGTACCTATCCATCTATCATTC	NCOR1_47	ACGGTCTCGCCTGCTTTCACATCCTCATATTTTCCCCGTTCTTCGCTAAGTCGAATCAATGCATAGCTAGTCAC	KIF1C_47	ACCCAAAACAAACAGGCCACAAGCTCCCTGTTTGCTATCCTTTCGTTACTCGTCTACATTCAGCTGCATCATAC	ITPR3_47	CCAGGCTGACCACCTCAAAAGTGAGCTTGTTCTTCTCCTCGTTCGGCAATCGTCATTCAATGTAAGTAGCTGTA	NUP205_47	ATCTGGCGGTAGCGATCCACTGGGGTAGGGATGAACATTCTCGCATCCATCATGAGTGAATCTGTAGTCCATTGAGTGACATGT	POGK_47	ACAGAGGTGTTGGTGGAGCGAAACAGGAGTTGAACCCATTTTTTACAGGCATGCTGAGTCTACGTCAATCGAGTCATCACTATGTACA
			APC_TmH_48	GCAGCTTGCTTAGGTCCACTCTCTCTCTTTTCAGCAGTAGGTGCTTTAGCGAGCGGTGGAATATCGGAAGCTAATAGACAAAGTGGATCAGACA	FNDC3B_48	CGACGACACGCACATACGCGGAACCTGTAGTCTGTGTTTTCGAACTACCTACTCATCTAACGCTAA	ARHGEF28_48	GGTGTTGTGGCCTAATTCCCCTAGCTTCTTAAATGGCCCCATTCGTAGTGACGATGAAT	BAZ1B_48	AGGACGGAGGAAGCAGAGGCCACATTCCGCAGTTTAAAATTTTCGCGAGTTAGTATGAG	DGKD_48	GTCACGAGGCGGAATTTACCACTGCGACTGCGCTTGTTCGGTTAGTAGTAGATCCAGA	ELAVL1_48	TAGGTCTGGGGAAGATGGGAGGGGATTGAGGTGGAGGTTCGGTATCTGCGTCTATCTAT	FOSL2_48	GGAGAGGGGCATCACAGCCAAGGGATGCAGGAAATAACATTTTCGATCTAACTATCCATGCATCTACCT	HEG1_48	CCATCTTCACATGCTCGGCAGGAGTGGTCCATCTTGTTGAATTCGTTCGTACCTATCCATCTATCATTC	NCOR1_48	AAGAACGGAGGGGCCAGAGCTTACCACTGACGTGTGTTCGCTAAGTCGAATCAATGCATAGCTAGTCAC	KIF1C_48	TGGGTGGTGCCTGCACAGAGCACACATACAATACTTCACTGTTCGTTACTCGTCTACATTCAGCTGCATCATAC	ITPR3_48	GCAGCAGCTCGCTGAAGCTGTAGAAGCCGAAGTAGATGAGATTCGGCAATCGTCATTCAATGTAAGTAGCTGTA	NUP205_48	GATGTGAGGATGACCTGGCACAGCTGGAGAGCTGGGTTCTCGCATCCATCATGAGTGAATCTGTAGTCCATTGAGTGACATGT	POGK_48	CCAGTGCTATGCAACCTGTAAGGCATCATCGCTCAGCTGATTTTACAGGCATGCTGAGTCTACGTCAATCGAGTCATCACTATGTACA
			APC_TmH_49	AGCATCTGGAAGAACCTGGACCCTCTGAACTGCAGCATTTACTGCGAGCGGTGGAATATCGGAAGCTAATAGACAAAGTGGATCAGACA
			APC_TmH_50	CAGGCTGGATGAACAAGAAAATCCATCTGGAGTACTTTCCGTGGCAAAGCGAGCGGTGGAATATCGGAAGCTAATAGACAAAGTGGATCAGACA
			APC_TmH_51	CCACAGGTGGAGGTAATTTTGAAGCAGTCTGGGCTGGCTTTTGCGAGCGGTGGAATATCGGAAGCTAATAGACAAAGTGGATCAGACA
			APC_TmH_52	TGCAACCTGTTTTGTGATGGTAGAAGTTTGTACACAGGCAGCTGACTTGCGAGCGGTGGAATATCGGAAGCTAATAGACAAAGTGGATCAGACA
			APC_TmH_53	GGTGTCCCTTCAACACAATACACCCGTGGCATATCATCCCCGCGAGCGGTGGAATATCGGAAGCTAATAGACAAAGTGGATCAGACA
			APC_TmH_54	CCTCTAACTCCTTCTCCAGCAGCTAACTCATTTGGAGGGGATTCGATGCGAGCGGTGGAATATCGGAAGCTAATAGACAAAGTGGATCAGACA
			APC_TmH_55	TCCTCCTTGAGCCTCATCTGTACTTCTGCCTTCTGTAGGAATGGTGCGAGCGGTGGAATATCGGAAGCTAATAGACAAAGTGGATCAGACA
			APC_TmH_56	ACGGAAAGGCTTGTGACTTTTCCCTTTGGGCATAGCAGAATTAATGCAGCGAGCGGTGGAATATCGGAAGCTAATAGACAAAGTGGATCAGACA
			APC_TmH_57	GCAGAAGAAGACGCAGATGCTTGCTGGACCTGGTCCATTATCTTTTGCGAGCGGTGGAATATCGGAAGCTAATAGACAAAGTGGATCAGACA
			APC_TmH_58	GGTTGGAGGTTAGTTCTGTGTGGCTGGTAACTTTAGCCTCTGATTCCTGCGAGCGGTGGAATATCGGAAGCTAATAGACAAAGTGGATCAGACA
			APC_TmH_59	GGGTTTAGGCTGACCTCGATTTATTGGCTGCTTTGCAATAGCTTGTGTGCGAGCGGTGGAATATCGGAAGCTAATAGACAAAGTGGATCAGACA
			APC_TmH_60	CCCCTCTGTCTGGTATGTCTTTGGATGACTGGGGAAAAGTGGATTGTTGCGAGCGGTGGAATATCGGAAGCTAATAGACAAAGTGGATCAGACA
			APC_TmH_61	CCTGATGCTTGAGGTTTACTTGGTTCTCCCTGTGAGTCAGGGGGCGAGCGGTGGAATATCGGAAGCTAATAGACAAAGTGGATCAGACA
			APC_TmH_62	GGCATTGCGGAGCTTATACATTCCTGCAACAGGTCATCTTCAGAGTCAGCGAGCGGTGGAATATCGGAAGCTAATAGACAAAGTGGATCAGACA
			APC_TmH_63	AGACGAAGCTTGTCTAGATAAACATGCAGCAGCAGCAGCTTGATGTGCGAGCGGTGGAATATCGGAAGCTAATAGACAAAGTGGATCAGACA
			APC_TmH_64	GGCATGTTTGCTTGAAGGGGCTGTTTCATTTGGCCTGAAATTTCTGAAGCGAGCGGTGGAATATCGGAAGCTAATAGACAAAGTGGATCAGACA
			APC_TmH_65	GGCTTTTGGAGGCTGGAGTCTTAAGGGGTGGGCCTTTTGCGAGCGGTGGAATATCGGAAGCTAATAGACAAAGTGGATCAGACA
			APC_TmH_66	GCTTGGCTCCTCTAGGAGAAGTGGTGGCTGTTTGACCTTCACTAGGCGAGCGGTGGAATATCGGAAGCTAATAGACAAAGTGGATCAGACA
			APC_TmH_67	TGGGATGTCTGCCTGGCAACAGGGCTTAATTCTGATTTCACAGATGGCGAGCGGTGGAATATCGGAAGCTAATAGACAAAGTGGATCAGACA
			APC_TmH_68	GCAGGTCTTGAAGGGGTCGAATCTCTAGATCCTGATCTAGAAGGTGCTGCGAGCGGTGGAATATCGGAAGCTAATAGACAAAGTGGATCAGACA
			APC_TmH_69	ACCAGGGGAAATTGAGTTTCGGCCAGGAGACTGTATAGGTCTACTGCGAGCGGTGGAATATCGGAAGCTAATAGACAAAGTGGATCAGACA
			APC_TmH_70	TCCAGAACCTGAGGACTTAGTTGAAGCAGTACTAGGGGATGATGTCCTGCGAGCGGTGGAATATCGGAAGCTAATAGACAAAGTGGATCAGACA
			APC_TmH_71	ACCTGTTTGTTTGGTAAGGTTCTGTTGGCTCATCTGTCTACCTGGAGAGCGAGCGGTGGAATATCGGAAGCTAATAGACAAAGTGGATCAGACA
			APC_TmH_72	AGGTTGGGCTTGGAGCTTCTTTGATGAAAGTTGACTGGCGTACTAAGCGAGCGGTGGAATATCGGAAGCTAATAGACAAAGTGGATCAGACA
			APC_TmH_73	TGGGACCTAGTGGGAGAAGCTGGTCTAGATGATGGAGAAAGAGATTCAGCGAGCGGTGGAATATCGGAAGCTAATAGACAAAGTGGATCAGACA
			APC_TmH_74	ACCAGCCTGAACAGACGAATGTGTGGATAGAGACATATCAGGAAGGGAGCGAGCGGTGGAATATCGGAAGCTAATAGACAAAGTGGATCAGACA
			APC_TmH_75	TGAGACCGTGCAATATCATGGCGCTTTGCTGGTCTTCCATCATTATACGCGAGCGGTGGAATATCGGAAGCTAATAGACAAAGTGGATCAGACA
			APC_TmH_76	GCTGTGCTCACGTTTCCAGGTTCCTGACCTATTGATTGGAAGTCTAGAGCGAGCGGTGGAATATCGGAAGCTAATAGACAAAGTGGATCAGACA
			APC_TmH_77	TGATTCAGCACCATTTGTAGCACCTGAGGAAACGGTCTGAGAAGTACTGCGAGCGGTGGAATATCGGAAGCTAATAGACAAAGTGGATCAGACA
			APC_TmH_78	CCTCAATTCTCACCCAAACATCCTCTGTTTTAGAAACAGCAGGTGCCAGCGAGCGGTGGAATATCGGAAGCTAATAGACAAAGTGGATCAGACA
			APC_TmH_79	ACGCATGGGAACACTGCCATTACCCACATTTTGTTTTGCCTGATTAGCGAGCGGTGGAATATCGGAAGCTAATAGACAAAGTGGATCAGACA
			APC_TmH_80	TCCACCTGAATAAAGGAGTTCAGGCGATTTTCCAAACCCACGGTGCGAGCGGTGGAATATCGGAAGCTAATAGACAAAGTGGATCAGACA
			APC_TmH_81	ACTGTGTTTGCTTGAGCTGCTAGAACTGAATGGGGTACGTTCCACTATGCGAGCGGTGGAATATCGGAAGCTAATAGACAAAGTGGATCAGACA
			APC_TmH_82	GGGTTGTAATTAAAAGGAGTCACTCTGGCAGCAACAGTCCCACTAGGTGCGAGCGGTGGAATATCGGAAGCTAATAGACAAAGTGGATCAGACA
			APC_TmH_83	CGAGCTGAAGTGCTATCTGCGCTGCTTTTCCTAGGGCTTGCGAGCGGTGGAATATCGGAAGCTAATAGACAAAGTGGATCAGACA
			APC_TmH_84	TCCACTGGATTCTGTGCTGTCAGTTTTGGAATCTCGCTTCTTTGTGTGCGAGCGGTGGAATATCGGAAGCTAATAGACAAAGTGGATCAGACA
			APC_TmH_85	TGTCACAAGGTAAGACCCAGAATGGCGCTTAGGACTTTGGGTGCGAGCGGTGGAATATCGGAAGCTAATAGACAAAGTGGATCAGACA
			APC_TmH_86	GCAAAGCAGGCTGGGTAAACTTGTTCATCGGGAACCATATTACTGTGAGCGAGCGGTGGAATATCGGAAGCTAATAGACAAAGTGGATCAGACA
			APC_TmH_87	GTGCCAACGCATGGAATGGTTAAGTGGCAACAGTCTTCTTCAATTGTTGCGAGCGGTGGAATATCGGAAGCTAATAGACAAAGTGGATCAGACA
			APC_TmH_88	GCCTATTATGCTCAATGCTTAGTCTGTGCTAGGCTGCTTGCATTGCTAGCGAGCGGTGGAATATCGGAAGCTAATAGACAAAGTGGATCAGACA
			APC_TmH_89	GGGGCAAGACAGTTTACACTGTAAAGCCTCGAAGAGACTGCAATGTCTGCGAGCGGTGGAATATCGGAAGCTAATAGACAAAGTGGATCAGACA
			APC_TmH_90	AGCATGGCAAAGTGCTGATTATACTTCACTGCTGAGATCTTGCCCTGCGAGCGGTGGAATATCGGAAGCTAATAGACAAAGTGGATCAGACA
			APC_TmH_91	AGGAAGACTTCCCTCCACTGTATAAGGGGACACTTAACATGTACCCCAGCGAGCGGTGGAATATCGGAAGCTAATAGACAAAGTGGATCAGACA
			APC_TmH_92	CCAGGTAGGTGTATTCACTCCTATCTGAGTGCCCCACCATGCTTAAAAGCGAGCGGTGGAATATCGGAAGCTAATAGACAAAGTGGATCAGACA

## Sheet: Table S4
Marker	OFF					ON							References
	1	2	3A	3B	4	5	6	7	8	9	RBC	AC			Gene symbol	Accession ID
Tacr3	X	X											Haverkamp et al., 2003		Neto1	NM_144946.5
Vsx2	X	X	X	X	X	X	X	X	X	X	X		Burmeister et al., 1996		Vsx2	NM_007701
Grm6						X	X	X	X	X	X		Masu et al., 1995, Ueda et al., 1997		Grik1	NM_146072.5
Grik1			X	X	X								Puller et al., 2013		Grm6	NM_173372.2
Prkca											X		Vaquero et al., 1996		Prkca	NM_011101
Neto1		X											Duan et al, 2014, Shekhar et al, 2016		Glyt1	NM_008135
Col11a1					X								Shekhar et al, 2016		Col11a1	NM_007729
Igfn1								X					Huang et al, 2013; Shekhar et al, 2016		Igfn1	NM_177642.3
Pcdh17	X												Shekhar et al, 2016		Pcdh17	NM_001013753
Erbb4			X										Shekhar et al, 2016		Prox1	NM_001270616.2
Slitrk5						X							Shekhar et al, 2016		Erbb4	NM_010154.2
Kcnma1	X	X	X	X	X	X	X	X	X	X	X		Shekhar et al, 2016		Tacr3	NM_021382.6
Gpr179	X	X				X	X	X	X	X	X		Shekhar et al, 2016		Slitrk5	NM_198865.1
Prox1		X	X	X	X	X	X	X	X	X	X		Shekhar et al, 2016		Kcnma1	NM_001253364.1
Glyt1												X	Shekhar et al, 2016		Gpr179	NM_001081220.2
Name	Sequence	Name	Sequence	Name	Sequence	Name	Sequence	Name	Sequence	Name	Sequence	Name	Sequence	Name	Sequence	Name	Sequence	Name	Sequence	Name	Sequence	Name	Sequence	Name	Seq	Name	Sequence	Name	Sequence
Prkca_1	CTCTCTGGCTCTCTCCGGCTCTCTGGCTCGttGCGAGCGGTGGAATATCGGAAGCTAATAGACAAAGTGGATCAGACA	Vsx2_1	CTCCCCGCTTCGTGAAGTTGGTCCCAGGTGttCGGTTAGTAGTAGATCCAGA	Grik1_1	CCAACCAAACAGGATGAGCTCCAGCGGGTTTACTGTttCGATCTAACTATCCATGCATCTACCT	Grm6_1	GCTTGAGAGTGGAGGAAGGGCTCTCTTCTCTCTCTGCttCGCTAAGTCGAATCAATGCATAGCTAGTCAC	Col11a1_1	CATGCTGTGGGTGGGCTGGACAAGAGGCTCttCGGTATCTGCGTCTATCTAT	Igfn1_1	AGTTGCCAAAGCATGAAACTCAATTCTAACTTGTGTTCGCATCTCATTCAttCGAACTACCTACTCATCTAACGCTAA	Slitrk5_1	GTGGCATGTCCTGGCAGCTTGGACGCTCTATttCGTTCGTACCTATCCATCTATCATTC	Gpr179_1	CAGTACACTGACACACAGTCCACATCTGCTCCAGAGAGAGttCTCGCATCCATCATGAGTGAATCTGTAGTCCATTGAGTGACATGT	Neto1_1	CTGAAGCCTGGGTGAGACTGGGCAGCTGAGttCGTAAGTAGATCGGAC	Glyt1_1	GGGGCTAAGAGTTTGGTGAAAGTTTGGAGAGTGAAGAAGGCTTttCGTAGTGACGATGAAT	Kcnma1_1	GTTTGCCATAGCTAGCAATGGGCGGCAGGCttCGGCAATCGTCATTCAATGTAAGTAGCTGTA	Prox1_1	ACCCAATCGCGAGGCGCCTTCGGATTCAAGttTACAGGCATGCTGAGTCTACGTCAATCGAGTCATCACTATGTACA	Erbb4_1	CCGAGCACAACGTACAGCTAGTTCCCGGAGTttCGCGAGTTAGTATGAG	Pcdh17_1	CCGGATTCTCTCCCCAGCGTCTCTTGCTGACTttCGTTACTCGTCTACATTCAGCTGCATCATAC	Tacr3_1	GAACCAGACTCCTCGCTTGGGTCCTGCCAGttCGATAGCTCAGTCATTCATT
Prkca_2	TTGGCCGGGTAAACGTCAGCCATGGTTCCCttGCGAGCGGTGGAATATCGGAAGCTAATAGACAAAGTGGATCAGACA	Vsx2_2	CATCTCCCGGTTCTTTGGAGGGGCTGAGGCttCGGTTAGTAGTAGATCCAGA	Grik1_2	GGAAGAAGACACCCAAGGAGAGAGGGAACTGGGGttCGATCTAACTATCCATGCATCTACCT	Grm6_2	CTGGGGAGGGATGAGGGTGAGGGCAGAGACttCGCTAAGTCGAATCAATGCATAGCTAGTCAC	Col11a1_2	AGCCGAAAGCACTGAGCACCCCTAAAGGCTTttCGGTATCTGCGTCTATCTAT	Igfn1_2	CCTCCTCAATGGTAGGAGGTGATGCTGAAGGCTTCCTTTGttCGAACTACCTACTCATCTAACGCTAA	Slitrk5_2	ACTCTTTATCTCCGACATCCTTTGAGGGGTCCAAGGGGttCGTTCGTACCTATCCATCTATCATTC	Gpr179_2	CCATCCTTCAGCAGTTTTCAGATCCCTGGAGTCCTCTGATCttCTCGCATCCATCATGAGTGAATCTGTAGTCCATTGAGTGACATGT	Neto1_2	TGAGAGTCTTAATCATAGCTATAGGTTGCATGACCCTCCAGGAAGCttCGTAAGTAGATCGGAC	Glyt1_2	CCAGAGCTTGTTGTGTTTTGGTTTCGGGGAGGCGttCGTAGTGACGATGAAT	Kcnma1_2	CTGCTCATTCTAAGACCGCTGCCTCCGCCGttCGGCAATCGTCATTCAATGTAAGTAGCTGTA	Prox1_2	TCACAGTCCCACTGACGTACCCGGTCCCAGttTACAGGCATGCTGAGTCTACGTCAATCGAGTCATCACTATGTACA	Erbb4_2	TAGCCACTTGCGAGCACGCGGAGGAGATCTCttCGCGAGTTAGTATGAG	Pcdh17_2	CAACAGTTGGAGTACCGTCTCCGAGCCGCCttCGTTACTCGTCTACATTCAGCTGCATCATAC	Tacr3_2	GAGCCTCACTCCTGGGAGTTTGCTGGGCAGttCGATAGCTCAGTCATTCATT
Prkca_3	ATGCACGTTCTTCTGCCTCAGCGCCCCTTTGttGCGAGCGGTGGAATATCGGAAGCTAATAGACAAAGTGGATCAGACA	Vsx2_3	TCTCGGATTTGGGCTTGCTCAGCGCTTCCCttCGGTTAGTAGTAGATCCAGA	Grik1_3	GTGGATTCAGGGTGCAGTGAGGAAAAGGGAGAAAAGGAGttCGATCTAACTATCCATGCATCTACCT	Grm6_3	GGACGAGTCTGTGACAGCTGTAAAATCAGAGCTACAGTCTAGAGGATTTAttCGCTAAGTCGAATCAATGCATAGCTAGTCAC	Col11a1_3	CCTGCCTTCAGACTGAGGGCAGATGAAGGGTTTCAAGAAAAttCGGTATCTGCGTCTATCTAT	Igfn1_3	GGATGACCAGAGCTTCTAGAGTACAACCTTGGCCCATGTttCGAACTACCTACTCATCTAACGCTAA	Slitrk5_3	CCCAGATGCGGCGCACGATCCTCATTATTTGCAttCGTTCGTACCTATCCATCTATCATTC	Gpr179_3	CCCACTACAGAGGAAACAGCAACTCAGGAGCCCCttCTCGCATCCATCATGAGTGAATCTGTAGTCCATTGAGTGACATGT	Neto1_3	AGGAAAAGGAGTCTAAGGGTGGGCGTCTGGGGttCGTAAGTAGATCGGAC	Glyt1_3	GTTGCATCAGCCTCCCGAGGCTCTCTGCAGttCGTAGTGACGATGAAT	Kcnma1_3	ACGCGTCTAGGCTGAGATGGTTCGCGTGGATATTGttCGGCAATCGTCATTCAATGTAAGTAGCTGTA	Prox1_3	CAACAAGATTTACTTTAAGACACAGCTGAAGGAAACAGGAAGACTGCACGttTACAGGCATGCTGAGTCTACGTCAATCGAGTCATCACTATGTACA	Erbb4_3	TCTCAGATCCCGCGCTGACAATTACATGTCCAAATACCAttCGCGAGTTAGTATGAG	Pcdh17_3	CCAGCCAAGACGCGGAGGAAATGGAAGGTGAAAAttCGTTACTCGTCTACATTCAGCTGCATCATAC	Tacr3_3	CTGGTAGCCGGCAGTGATGGATGGTTCCGCttCGATAGCTCAGTCATTCATT
Prkca_4	GCTTGAAGAAGCGGGCGATGAATTTGTGGTCTTTCACCTCttGCGAGCGGTGGAATATCGGAAGCTAATAGACAAAGTGGATCAGACA	Vsx2_4	ATCTCCTGGATGCCGAACCCTGTGCACCTGttCGGTTAGTAGTAGATCCAGA	Grik1_4	TCCTCTGGTCAGATGCAGAAGTGATGGGTGGGGttCGATCTAACTATCCATGCATCTACCT	Grm6_4	TCTGCTCCTGGACTGAGCCAACCTCTGGCTAGTAttCGCTAAGTCGAATCAATGCATAGCTAGTCAC	Col11a1_4	CCAATTTGATGGTTTGCTTCCTTCCTGTCTCTCGCCCCttCGGTATCTGCGTCTATCTAT	Igfn1_4	GTCTGGGTGCTGAGTTGATTGCTCAGCTCTTCTGCTAGttCGAACTACCTACTCATCTAACGCTAA	Slitrk5_4	TAATTAGTATTTGAAAGGCTCCCGCATCCTCTTGGCGGCTTCttCGTTCGTACCTATCCATCTATCATTC	Gpr179_4	GAGAGCGCAAGGGCCTTTGGCTCCCTAGAGttCTCGCATCCATCATGAGTGAATCTGTAGTCCATTGAGTGACATGT	Neto1_4	TTCTGCTGAGGCATTGAAGGCGGGAGGCAGttCGTAAGTAGATCGGAC	Glyt1_4	CGGTGCGCCCAGGTGGCTTTCTTAAAGGGAAAttCGTAGTGACGATGAAT	Kcnma1_4	AGGAAGAAGAAGAAGAGGAGGAGGAAGAGGAGGAGGAGGttCGGCAATCGTCATTCAATGTAAGTAGCTGTA	Prox1_4	CTTTCCCAGCGCTCTCTCAGCTGAGGGCTCttTACAGGCATGCTGAGTCTACGTCAATCGAGTCATCACTATGTACA	Erbb4_4	AGACCCAGAGTCCCGTCGCCAGCTTCATTTTttCGCGAGTTAGTATGAG	Pcdh17_4	CCTGAGAAAGACGTGCAGGTTTCAAACCGAATAAATCCATCTCCGttCGTTACTCGTCTACATTCAGCTGCATCATAC	Tacr3_4	ACTCCCTGGGCACGTTGTTTTGGGGCACTACttCGATAGCTCAGTCATTCATT
Prkca_5	GAAGTCGGTGCAGTGGCTGCAGAAGGTGGGttGCGAGCGGTGGAATATCGGAAGCTAATAGACAAAGTGGATCAGACA	Vsx2_5	GGGAGCTGGGAGGCTCCTTGTTCAAGCCTAGGttCGGTTAGTAGTAGATCCAGA	Grik1_5	TGCTGCCTCGATTTGCTGGAACGTCTCACTCATTCGttCGATCTAACTATCCATGCATCTACCT	Grm6_5	GTGCACTCCCTGCTCCTTCTTCAGCGTCCCttCGCTAAGTCGAATCAATGCATAGCTAGTCAC	Col11a1_5	CGCTACACAGCCATCCGGAAGGGAAAGGGAGTAAAAttCGGTATCTGCGTCTATCTAT	Igfn1_5	AGATTTAGCACCTCTGACCGTGGCCATGAATGAGCTttCGAACTACCTACTCATCTAACGCTAA	Slitrk5_5	TGCCTCTGTCCCCAAGGCAAACCTGCAATCGttCGTTCGTACCTATCCATCTATCATTC	Gpr179_5	CTTGGCTTGGCTTGGGACGGTAGTGGAGGCttCTCGCATCCATCATGAGTGAATCTGTAGTCCATTGAGTGACATGT	Neto1_5	CATCCACCACTAGCACCAGGTCCGAGCAGCttCGTAAGTAGATCGGAC	Glyt1_5	ACAACAGGCCTCAAGAGCATACTGCTGCCCCttCGTAGTGACGATGAAT	Kcnma1_5	CGTGGACCGAGGACGAGGAGGAAGAGGAGGttCGGCAATCGTCATTCAATGTAAGTAGCTGTA	Prox1_5	AAGAAGGGGAGAGAGAGCGGAGAAGGCGGCttTACAGGCATGCTGAGTCTACGTCAATCGAGTCATCACTATGTACA	Erbb4_5	CACACTGACTGAGAAGCGCTGGGCTGGACGttCGCGAGTTAGTATGAG	Pcdh17_5	AGTGCGGTGCCTGTCAGGATCACCCCAAAGttCGTTACTCGTCTACATTCAGCTGCATCATAC	Tacr3_5	CCAGCAGGAGCCCGCTCCCTTGAAGTTCTTCttCGATAGCTCAGTCATTCATT
Prkca_6	GAAGTCGGTGCAGTGGCTGCAGAAGGTGGGttGCGAGCGGTGGAATATCGGAAGCTAATAGACAAAGTGGATCAGACA	Vsx2_6	GAACGGAGCGCGCAGCTAACAAATGCCCAGttCGGTTAGTAGTAGATCCAGA	Grik1_6	TCCTGGAGCCCAGAGACCAGCTGAGGAAAGTttCGATCTAACTATCCATGCATCTACCT	Grm6_6	CGTTGATGCGGTCCAGCGCGTAGAGCATCGttCGCTAAGTCGAATCAATGCATAGCTAGTCAC	Col11a1_6	ACCAACTTTGTCCCTTCCAAGGTGTCGCCTACGTTttCGGTATCTGCGTCTATCTAT	Igfn1_6	CCGGCCTGTAGCAGCTGCCATTGACTGACTACTACttCGAACTACCTACTCATCTAACGCTAA	Slitrk5_6	TCTTGCAGCGCACACTGTACATGGTAGTGAGGGGttCGTTCGTACCTATCCATCTATCATTC	Gpr179_6	GTAGAGAAAGGCCAGGGCTGCTTCAGCCCCttCTCGCATCCATCATGAGTGAATCTGTAGTCCATTGAGTGACATGT	Neto1_6	TCAGAGGCAGGGACTTGTTCAGTCGCCAGTCTttCGTAAGTAGATCGGAC	Glyt1_6	CCACACTTGCAGACTCTTGCGTTCAGTGCCTTTCAGttCGTAGTGACGATGAAT	Kcnma1_6	TCACCGGTATGATGAGCGCATCCATCTTGGGCTttCGGCAATCGTCATTCAATGTAAGTAGCTGTA	Prox1_6	CTGAGAGGCGAGGGGAGAAAGGAGGGAGGGttTACAGGCATGCTGAGTCTACGTCAATCGAGTCATCACTATGTACA	Erbb4_6	GGTCAGAGAGAGAGCTCAGTTTGTTCTCTGTTCCTGCGttCGCGAGTTAGTATGAG	Pcdh17_6	CGGTGTGCATAGCTAATTGTGCAGTCTGTTGTGGAGGTTTTttCGTTACTCGTCTACATTCAGCTGCATCATAC	Tacr3_6	GCTCAGATTCCCTGTATGGGACCCCACGCCttCGATAGCTCAGTCATTCATT
Prkca_7	ACTTGGCACTGGAAGCCTTGTTTCCCAAACCCCttGCGAGCGGTGGAATATCGGAAGCTAATAGACAAAGTGGATCAGACA	Vsx2_7	GTGGGCTGTGTGTAGAAGCCGGGAAGTCCCttCGGTTAGTAGTAGATCCAGA	Grik1_7	GGGCTGCATACCTCCAAGAATCAGCAGGATTTCGCttCGATCTAACTATCCATGCATCTACCT	Grm6_7	CATGATGGACACGGAGCTAGCTGAGGCGCCttCGCTAAGTCGAATCAATGCATAGCTAGTCAC	Col11a1_7	TCACGACTGTGAACCCACGAAATTGCCACTGCAGttCGGTATCTGCGTCTATCTAT	Igfn1_7	TTCTTGGTTTCCAGCTGCTGCTGGCTGCCAttCGAACTACCTACTCATCTAACGCTAA	Slitrk5_7	CGAACCAGAAGGAGTGGGGCTCGAGGGTGTttCGTTCGTACCTATCCATCTATCATTC	Gpr179_7	GCAGTTTGCTCCTGACAGCCGTTGAACATCTCCAGAttCTCGCATCCATCATGAGTGAATCTGTAGTCCATTGAGTGACATGT	Neto1_7	GATCGACGGCAACGACTGGGCAGACGACAGttCGTAAGTAGATCGGAC	Glyt1_7	CCTTTTCCTACCATGGTGGCAGTGGGTTGGGGttCGTAGTGACGATGAAT	Kcnma1_7	GAGGCCAAGAAAGCCCACCACATGCGTTGGttCGGCAATCGTCATTCAATGTAAGTAGCTGTA	Prox1_7	TCGGTGAGTCTGTGCGGGAGCGAGTGATCTGttTACAGGCATGCTGAGTCTACGTCAATCGAGTCATCACTATGTACA	Erbb4_7	ATTTGCGCAAGGCTCGGTACTGCTGTTCCAttCGCGAGTTAGTATGAG	Pcdh17_7	TCCTCCCAACGGTCTCTGTTCACAAAGTCCAGCATttCGTTACTCGTCTACATTCAGCTGCATCATAC	Tacr3_7	CTGGAGCGCAAGCCACTCAGTGATCCCCAGttCGATAGCTCAGTCATTCATT
Prkca_8	CCCGGACAAGAGAACGTAACGAACTCATGGCACCTCTTATttGCGAGCGGTGGAATATCGGAAGCTAATAGACAAAGTGGATCAGACA	Vsx2_8	CGCTCTGCGGATCGGACAGCACTTCCAAGAAGttCGGTTAGTAGTAGATCCAGA	Grik1_8	GCCCATCACTGCTCGTCCTCTTCCTCCTCCATttCGATCTAACTATCCATGCATCTACCT	Grm6_8	GGGTATCGCAAACAGGCGCAAGACATTGGCGAttCGCTAAGTCGAATCAATGCATAGCTAGTCAC	Col11a1_8	TTTTCCACCTGGACCAGGGCTCCATCTCCAAGCttCGGTATCTGCGTCTATCTAT	Igfn1_8	GATCTGCATGGCCCACCAGCTTCCAGCCTCttCGAACTACCTACTCATCTAACGCTAA	Slitrk5_8	CTCTCCGGGTCGGCGTCTTCACCACATTCCttCGTTCGTACCTATCCATCTATCATTC	Gpr179_8	TGCCTTCCGCCCCACGGACTTCATATTTCTCACTttCTCGCATCCATCATGAGTGAATCTGTAGTCCATTGAGTGACATGT	Neto1_8	CTGGTGTGAGAGGCAGAAGGCGCAAGGTGGttCGTAAGTAGATCGGAC	Glyt1_8	TGGGCACAGCACCATTCAACATCCCTTTGGCAttCGTAGTGACGATGAAT	Kcnma1_8	GTCCGCCAGAGCAAGATGATGAAGAGGCCCCttCGGCAATCGTCATTCAATGTAAGTAGCTGTA	Prox1_8	GCGGTGATGTCTTACTGGTGATAATTGGCCCAGGGGttTACAGGCATGCTGAGTCTACGTCAATCGAGTCATCACTATGTACA	Erbb4_8	CCAGGTTGCCCATGACTACCTCGCAGTTTTCATAGTttCGCGAGTTAGTATGAG	Pcdh17_8	ACGTTTCCAGTAATGATTCACAGCTTAGCCCAGGATCATAGTTCAAGATTttCGTTACTCGTCTACATTCAGCTGCATCATAC	Tacr3_8	GAAGGTGCCTGGGATGTCACTGGCAAGCCCttCGATAGCTCAGTCATTCATT
Prkca_9	GGGGTCGTCAGTGTCAGGTCCCTTATCCGCAttGCGAGCGGTGGAATATCGGAAGCTAATAGACAAAGTGGATCAGACA	Vsx2_9	CATCTTCGGAATCGGAGCTGGCCGTCTGGCttCGGTTAGTAGTAGATCCAGA	Grik1_9	GCTGCTTGGGGCTTCTTGCACGGGTCGTTAttCGATCTAACTATCCATGCATCTACCT	Grm6_9	AGCTCTGGGGCTGTGGAGGCATAGCTGATCTGttCGCTAAGTCGAATCAATGCATAGCTAGTCAC	Col11a1_9	GGGTTGAGATGGTGAGATCCCAGATCCACCGTTTCGttCGGTATCTGCGTCTATCTAT	Igfn1_9	CCATCCTTCCCGTGACACCAGAAACACCAGCCATttCGAACTACCTACTCATCTAACGCTAA	Slitrk5_9	GGGCAACTTTCTCCGACCCAGCGATGGCAGttCGTTCGTACCTATCCATCTATCATTC	Gpr179_9	TTGAGAAAGTTGGCAGCCTGGGCCAGGGTGttCTCGCATCCATCATGAGTGAATCTGTAGTCCATTGAGTGACATGT	Neto1_9	CTCCACCATGACGCTCGCATTACACCCGGGttCGTAAGTAGATCGGAC	Glyt1_9	GTGAGGTTCTGGTCCTTCTTGGTGGCCTCGCttCGTAGTGACGATGAAT	Kcnma1_9	AGTGGCAGCAAACGGTCCACAGGTACTTGAGCttCGGCAATCGTCATTCAATGTAAGTAGCTGTA	Prox1_9	TCTCTTGCGGGCAGAGAAGAAACCCACGCGttTACAGGCATGCTGAGTCTACGTCAATCGAGTCATCACTATGTACA	Erbb4_9	GGTCCCGGTTGTGCTCGATGCTGGTGATCTttCGCGAGTTAGTATGAG	Pcdh17_9	GGCTCTGCAAAACAAGGCGTCTGCTTTGCTTACGAATATTTATTTGTTTTttCGTTACTCGTCTACATTCAGCTGCATCATAC	Tacr3_9	AACTGGTTCGTCAGGTTGGCCCGGACTTGGttCGATAGCTCAGTCATTCATT
Prkca_10	GGCTTCCGTATGTGTGGATTTTGAACTTGTGCTTGCTCCTttGCGAGCGGTGGAATATCGGAAGCTAATAGACAAAGTGGATCAGACA	Vsx2_10	CGCTTCTTACGCTTCTTGGTCTGGTTTAAAGCCGATTTGGACATTTTttCGGTTAGTAGTAGATCCAGA	Grik1_10	GAACAAGCGTGAAGCGGGCGTCCGAGACTGttCGATCTAACTATCCATGCATCTACCT	Grm6_10	CCACTCGGGAGAAGAAGTCATAGCGTGTGGAGTCACTGttCGCTAAGTCGAATCAATGCATAGCTAGTCAC	Col11a1_10	TCCTCTGACCTCTCTAGCTTGGAAGAGAAAAGTCAAGGCGAttCGGTATCTGCGTCTATCTAT	Igfn1_10	GCGACAGATGAATTGTTTACGATAGCCCGGGTTGCTATCACTttCGAACTACCTACTCATCTAACGCTAA	Slitrk5_10	GCAAACGTGCATTTTACCTCTGTTCCCATCTGCACTGGttCGTTCGTACCTATCCATCTATCATTC	Gpr179_10	CGACTCCCGGATGTCGTTGGCTTGTAGGAGCATGttCTCGCATCCATCATGAGTGAATCTGTAGTCCATTGAGTGACATGT	Neto1_10	TGACTCTCGCCCTCCTTTGCTCTCTCACCGCttCGTAAGTAGATCGGAC	Glyt1_10	AAACTCGATCTGGTTGCCCCAGTTGCCCCGttCGTAGTGACGATGAAT	Kcnma1_10	CCATTGTTTATCTTCTGGGCCTCCTTCGTCTTGCCCCttCGGCAATCGTCATTCAATGTAAGTAGCTGTA	Prox1_10	ACTCTCTCTCTTTCTCTCTCTCTTTCTTTTCACTCTCTCTCTCTCTCCCCttTACAGGCATGCTGAGTCTACGTCAATCGAGTCATCACTATGTACA	Erbb4_10	CCTGTGACTTCTCGGATAGACCGCAGGAAGGAGAttCGCGAGTTAGTATGAG	Pcdh17_10	GGAACACTTTTACTCTACCTCTTTCGGCCGGAGTCCGAttCGTTACTCGTCTACATTCAGCTGCATCATAC	Tacr3_10	CACTAAGCCATAGGCCAGCGACCAGAGCGCttCGATAGCTCAGTCATTCATT
Prkca_11	GTCCATAGAGCAGGGACCCACAGTGATCACAGAAGGTAGttGCGAGCGGTGGAATATCGGAAGCTAATAGACAAAGTGGATCAGACA	Vsx2_11	GCTCCTCTAGCTGGTAGGAAGTAAAGATTGTCCTGTGTCGCttCGGTTAGTAGTAGATCCAGA	Grik1_11	GCTCTCTGCTCTCAGGAGAGCGAGGTGGAGGttCGATCTAACTATCCATGCATCTACCT	Grm6_11	CAATGTCCACCATGGCCTGCGCCTGGTAGGttCGCTAAGTCGAATCAATGCATAGCTAGTCAC	Col11a1_11	CGCTGATTTGTGCTTCCTCCGTAACTCTATAAGCAACATCTGGATCTTTAttCGGTATCTGCGTCTATCTAT	Igfn1_11	TCTGTGCTCCTCTGAGTGGAAACCGATCTCCTGAGGttCGAACTACCTACTCATCTAACGCTAA	Slitrk5_11	ACAGCAAATGCTAGAGTCTGCAGCATCCAGCTATGCATTTTttCGTTCGTACCTATCCATCTATCATTC	Gpr179_11	CCTGATACCACTCCACGTCCTCCTCCACGCTttCTCGCATCCATCATGAGTGAATCTGTAGTCCATTGAGTGACATGT	Neto1_11	AGCATCGGAACTGGTTTGTCTTCCGCCCTTGGttCGTAAGTAGATCGGAC	Glyt1_11	TATGGGAAACGCCAGACATTGCCCAGGCCCttCGTAGTGACGATGAAT	Kcnma1_11	ACTGGCTTGAGAGTACCATCTGCCTGGCTGGAGttCGGCAATCGTCATTCAATGTAAGTAGCTGTA	Prox1_11	CAGCTGGGCACAGCTCAAGAATCCCGGGACttTACAGGCATGCTGAGTCTACGTCAATCGAGTCATCACTATGTACA	Erbb4_11	ACGAAACTGGTTGAGGGCCACCAGGACGTAGttCGCGAGTTAGTATGAG	Pcdh17_11	TCCTTAGTTGAGGCTTCTTCTTAAGGCTTTCTCTGACCACTCAATAGGAAttCGTTACTCGTCTACATTCAGCTGCATCATAC	Tacr3_11	CGATGAGGTTTCCGAAGACTGCCACCGCCACttCGATAGCTCAGTCATTCATT
Prkca_12	TCATGTCGCAGGTGTCACATTTCATCCCTTGGTGGATttGCGAGCGGTGGAATATCGGAAGCTAATAGACAAAGTGGATCAGACA	Vsx2_12	CGTAGACATCTGGGTAGTGGGCTTCATTGAATGCTTTCTCCAttCGGTTAGTAGTAGATCCAGA	Grik1_12	CTCCCTGGATGTTCCGAGTCTGCACACCGCttCGATCTAACTATCCATGCATCTACCT	Grm6_12	AGTGTAGACACGTAATTCCATCCCAGTGCCCGCAttCGCTAAGTCGAATCAATGCATAGCTAGTCAC	Col11a1_12	GCCATGTTCATTGTAGAGGGACAAGAGGAAAGCTTGAGTTCCTTTTttCGGTATCTGCGTCTATCTAT	Igfn1_12	TGATGCTCACTCCTGGGATGGAGGACTTCTTAGGGGttCGAACTACCTACTCATCTAACGCTAA	Slitrk5_12	CCCCATAATAATCGATGGTTTCTGCACAGGAAAGGACGAGAGATGTTttCGTTCGTACCTATCCATCTATCATTC	Gpr179_12	GGTCTCCCTCTGCCACACTGCGAACAAGCGttCTCGCATCCATCATGAGTGAATCTGTAGTCCATTGAGTGACATGT	Neto1_12	AGGGAGAGGATTGAGTCCAGAGATTTTAAATATGCAAACCACGGGTAAAAttCGTAAGTAGATCGGAC	Glyt1_12	GCATGATGAAGTAGGGGAACATGAAGGCTCCTCCCCttCGTAGTGACGATGAAT	Kcnma1_12	CACAGATGTCATCCAGCCGACCTCGGCTGCttCGGCAATCGTCATTCAATGTAAGTAGCTGTA	Prox1_12	GGCATCACTGGACAGTTATTGTGCCATCTTCAAAAGCTCGTttTACAGGCATGCTGAGTCTACGTCAATCGAGTCATCACTATGTACA	Erbb4_12	AGTTTTGTCCCACGAATAATGCGTAAATTCTCCAGAGGCAAGTAttCGCGAGTTAGTATGAG	Pcdh17_12	CACTCTCCCCTCACGGTCCTCCCTTCGCAGttCGTTACTCGTCTACATTCAGCTGCATCATAC	Tacr3_12	GGTCCTCATGCGCTTGTGGGCCAAGATGATCCAAATAAttCGATAGCTCAGTCATTCATT
Prkca_13	GCAGAGGCTAGGGACATTGATCACACACTGCTTGTGAACttGCGAGCGGTGGAATATCGGAAGCTAATAGACAAAGTGGATCAGACA	Vsx2_13	AGCTCCGTTTTCATGGCCAGCATCTCCCGGttCGGTTAGTAGTAGATCCAGA	Grik1_13	TCATGCCGAAACACAGTCGTGGCCTCACGCttCGATCTAACTATCCATGCATCTACCT	Grm6_13	CCCGCTTTCACCATAGTTGCCCTCAGAGGCCttCGCTAAGTCGAATCAATGCATAGCTAGTCAC	Col11a1_13	GGCGATCTCCCAACCTCAACACCGAGTTGCTGAATttCGGTATCTGCGTCTATCTAT	Igfn1_13	CAGCCTTCTGGGATCTCGTCCACCAGCTGCttCGAACTACCTACTCATCTAACGCTAA	Slitrk5_13	GCCGTCCTTTTCCTCACAAGGACATGCATTGTCACAGATTTttCGTTCGTACCTATCCATCTATCATTC	Gpr179_13	AGGGTTAAAGGTCAGCAGAGCCCTGTAGGCTTTCGttCTCGCATCCATCATGAGTGAATCTGTAGTCCATTGAGTGACATGT	Neto1_13	TCCACTAATTCCATTTAGAAGCGGGGAGACTTCGGTGGTttCGTAAGTAGATCGGAC	Glyt1_13	GGAAAGCTCCATGAAGAAGAGAGGAATCCCGCAGAAGATCAttCGTAGTGACGATGAAT	Kcnma1_13	TCTGGGCGGATATCATCACCCCTGCCCAGTCttCGGCAATCGTCATTCAATGTAAGTAGCTGTA	Prox1_13	GCCGGCTTAAGAGGGCTGTGCTGTCATGGTCttTACAGGCATGCTGAGTCTACGTCAATCGAGTCATCACTATGTACA	Erbb4_13	GCCATCTTTCCTGTAGTTTAAGAATATCGCTAAGGCATAGCGATCTTCATttCGCGAGTTAGTATGAG	Pcdh17_13	GCGGGATGAGTCAGAAGCAGCGGAACGAATCGTATTttCGTTACTCGTCTACATTCAGCTGCATCATAC	Tacr3_13	GCGTCGGAGAAAGCCAGGTTTACCAGGAAATAGTTGGTGAttCGATAGCTCAGTCATTCATT
Prkca_14	GCTTTTCATCAGTGACCTCAGCCTTCAGATAAATCCGCCCttGCGAGCGGTGGAATATCGGAAGCTAATAGACAAAGTGGATCAGACA	Vsx2_14	CGGTTCTGGAACCACACCTGTATCCTGTCTTCTGGGttCGGTTAGTAGTAGATCCAGA	Grik1_14	AGGACTGTGCCGCGCTCCATCTTTCAAGCTTCTTAATttCGATCTAACTATCCATGCATCTACCT	Grm6_14	GCCTCACGGGAGATCTGCACAAAGGCCTCAACttCGCTAAGTCGAATCAATGCATAGCTAGTCAC	Col11a1_14	GGATAGTTTTCCGGTGTGGGTTTTCCAGTGTGGTCTTCAAATAGAAAAttCGGTATCTGCGTCTATCTAT	Igfn1_14	GCCAAGGTAACAGGCTTCTGCTTGAAATCTGGTGTGCTGttCGAACTACCTACTCATCTAACGCTAA	Slitrk5_14	AGAGACTGATGATGCCCCGGTTTTCACAGCTCACAGTTAAAATttCGTTCGTACCTATCCATCTATCATTC	Gpr179_14	TCCCAGAGAGGTCCTGAAGGACGGTCTCATCCCttCTCGCATCCATCATGAGTGAATCTGTAGTCCATTGAGTGACATGT	Neto1_14	CCATAGATCATGTCTGTGCGTTACACCAGAGGCTCCGATCttCGTAAGTAGATCGGAC	Glyt1_14	TTTGAACATGGGGCTGATCCGCCAGACCCCttCGTAGTGACGATGAAT	Kcnma1_14	AGAGCAAAGACTAACACAACCAGGACTCTGCCAGTCAGTGttCGGCAATCGTCATTCAATGTAAGTAGCTGTA	Prox1_14	CCGTCCTTTTCACTCCAATGTCAACCCTTCTCCTCTTGGTTTttTACAGGCATGCTGAGTCTACGTCAATCGAGTCATCACTATGTACA	Erbb4_14	ACCATTTAGTATTTCGGTCAGGTTCTTTAATCCAAGTTCTTGGAGTCCAAttCGCGAGTTAGTATGAG	Pcdh17_14	CGGTATACGGGAATGACACATCCAGAAATGCAGGTGTTCTCATCTttCGTTACTCGTCTACATTCAGCTGCATCATAC	Tacr3_14	TGAAATTGACCAAGGTGTTGAAGGCAGCCACGGAGttCGATAGCTCAGTCATTCATT
Prkca_15	GCGGATGGTTTTGGTTTTCTGTTTGCTCTCATTCTTGGGGttGCGAGCGGTGGAATATCGGAAGCTAATAGACAAAGTGGATCAGACA	Vsx2_15	CCAGCACTTCTCCCTCTTCCTCCACTTGGCTCTGttCGGTTAGTAGTAGATCCAGA	Grik1_15	GTGTCCCTGGTCCAGAGCCCGGGTTGGATAttCGATCTAACTATCCATGCATCTACCT	Grm6_15	TCCCTGGGAATCTTTATTGATTGGGCAATACAGACACCTCCAttCGCTAAGTCGAATCAATGCATAGCTAGTCAC	Col11a1_15	GGTGCCACTTGCCATCAGCAATGTTAACTGTTGAGAAGAGAttCGGTATCTGCGTCTATCTAT	Igfn1_15	CCACAGACCACCGCCCGAAAGATGGCGTTTTttCGAACTACCTACTCATCTAACGCTAA	Slitrk5_15	ACAAGAGGTGATAGATTGGGAAACGGGGAGGGCTAATTTCAGttCGTTCGTACCTATCCATCTATCATTC	Gpr179_15	CGATCCAGATCCTCTCCTGGAGTCTCTTCCTGTACCTTGTttCTCGCATCCATCATGAGTGAATCTGTAGTCCATTGAGTGACATGT	Neto1_15	TGTTCCTTTCTTGGTTGCTCCAGAAGAATGGAGGATGATTAAACTTGCTAttCGTAAGTAGATCGGAC	Glyt1_15	GTGGACACCACCATCATACCATAGCCCACGCCttCGTAGTGACGATGAAT	Kcnma1_15	TGGGTTTGACGAGTCTATGAAGTATATTACGAGGGCACCAATGCTGttCGGCAATCGTCATTCAATGTAAGTAGCTGTA	Prox1_15	TCCTGCTCTGAACCTTGGGGATTCATGGCACTGAAAAttTACAGGCATGCTGAGTCTACGTCAATCGAGTCATCACTATGTACA	Erbb4_15	CTTGCCAGTGTATAGTGTCAGCATAACATAGGAATTTGTTCTGGTCTACAttCGCGAGTTAGTATGAG	Pcdh17_15	GGTTGATCTACACATTATTTCCGCTTCTCCCAGCGCCTttCGTTACTCGTCTACATTCAGCTGCATCATAC	Tacr3_15	GGCGCCAAAGTACCACTCGCTGTGAACACCATAGAttCGATAGCTCAGTCATTCATT
Prkca_16	TGAACGTGAAGGACTCATTCCACTGAGGATTCAGTGTGGAttGCGAGCGGTGGAATATCGGAAGCTAATAGACAAAGTGGATCAGACA	Vsx2_16	GACCATACTCAGCCATGACGCTGCTCCGGCttCGGTTAGTAGTAGATCCAGA	Grik1_16	GAGGAAGGATGTAGCACAGGAAATAGAGGAGTGTCCAGCTGttCGATCTAACTATCCATGCATCTACCT	Grm6_16	CCTCCGGATCACTTTGTGGAATTCTCCTGGCTTTGGTttCGCTAAGTCGAATCAATGCATAGCTAGTCAC	Col11a1_16	CAACAATCATTGTCACAGTTTTCTTCTCCACACTGATTGCGACCCttCGGTATCTGCGTCTATCTAT	Igfn1_16	GCTCTGCCAGTGCACTTCAGGTCTGGGTTCCttCGAACTACCTACTCATCTAACGCTAA	Slitrk5_16	TCATTGGGATAGAGGCGGCTCAGAAGGTTTCCAGACAttCGTTCGTACCTATCCATCTATCATTC	Gpr179_16	AGGTCATTGGTCAGTACTCGCTTCTGGAGGACAGGAttCTCGCATCCATCATGAGTGAATCTGTAGTCCATTGAGTGACATGT	Neto1_16	CCACACTGCACTGACTTCTGTGTTTCTGGGGTGATTTGTTTTttCGTAAGTAGATCGGAC	Glyt1_16	AGGCGATGCAGATGACCACGTTGTAGTAGATGCCAATGTATttCGTAGTGACGATGAAT	Kcnma1_16	GGAGGAAGAACACGTTGAAAGCCATGTCGATCTGTAATGTGAAATCTTTGttCGGCAATCGTCATTCAATGTAAGTAGCTGTA	Prox1_16	ACTTTTCCCCATCTGCGTGTTGCACCACAGAATATTCAACAttTACAGGCATGCTGAGTCTACGTCAATCGAGTCATCACTATGTACA	Erbb4_16	ACCAGAGTCATGTTGGAAGGCCATGGATTCCGAACAATATttCGCGAGTTAGTATGAG	Pcdh17_16	CTCCTCCACCTCCGAGGGGAGGTTAGGCACttCGTTACTCGTCTACATTCAGCTGCATCATAC	Tacr3_16	GCTGTGATGGGAAAGAAGTTCTGGAAGCGGCAGTAGTTttCGATAGCTCAGTCATTCATT
Prkca_17	CCAGATTTCTACAGACAGTCGCCGGTCTTTGTCTGAAGGTttGCGAGCGGTGGAATATCGGAAGCTAATAGACAAAGTGGATCAGACA	Vsx2_17	GGGGATCGAGTGCCTCACCATGGCTCCATAGAttCGGTTAGTAGTAGATCCAGA	Grik1_17	CCTCCGATCCTGAGCACTTGAGGGGAGGTCTttCGATCTAACTATCCATGCATCTACCT	Grm6_17	GATGATGATGCCCCGGGCGTTGGGTGTCTCttCGCTAAGTCGAATCAATGCATAGCTAGTCAC	Col11a1_17	CCATTGGTATCGACTATCGATCTCTCACTTCTATCGAGGGGTTTTGTGATttCGGTATCTGCGTCTATCTAT	Igfn1_17	GGTACTTGGCGGAGTTGCTGAGGTCTCCTTTGCTttCGAACTACCTACTCATCTAACGCTAA	Slitrk5_17	TGTCTTGGATAACATTGCTACCCAGATGTAAAATTGAAGCCCCTGTGTAAttCGTTCGTACCTATCCATCTATCATTC	Gpr179_17	CGTGGCCACTTGGGACTGTCAAGGCTCCTTttCTCGCATCCATCATGAGTGAATCTGTAGTCCATTGAGTGACATGT	Neto1_17	CGTAAAGACACCTCCCTCTGCATGCTTTGTCCACGTTttCGTAAGTAGATCGGAC	Glyt1_17	GGCAGCACGTGCGTCATGGACGAGAAGAAGTAGTAGAttCGTAGTGACGATGAAT	Kcnma1_17	AGCTTATCGTTGGCTGCAATAAACCGCAAGCCAAAGTAGAttCGGCAATCGTCATTCAATGTAAGTAGCTGTA	Prox1_17	GCCCTCTTCAGCAGCTTGCGGAGTACGTTCGttTACAGGCATGCTGAGTCTACGTCAATCGAGTCATCACTATGTACA	Erbb4_17	GCAAGACTTATGGCATCTTCCACATCCAGAACTTCCATTTGTTGACttCGCGAGTTAGTATGAG	Pcdh17_17	GAAAGGCAGAGAGGGTGAGGAGCTGCAGCCttCGTTACTCGTCTACATTCAGCTGCATCATAC	Tacr3_17	ACTGCAATGGCTGTCATAGAGTAGATGCTGGCAAACACCttCGATAGCTCAGTCATTCATT
Prkca_18	CCCATGAAGTCATTCCGAGTCGTCCGATCCCAGTCttGCGAGCGGTGGAATATCGGAAGCTAATAGACAAAGTGGATCAGACA	Vsx2_18	GCCATCCTTGGCAGACTTGAGGATAGACTCTGGCAGttCGGTTAGTAGTAGATCCAGA	Grik1_18	GGTTCGGTTTCGGTTAATACTGGTGACTGCAAACTTGAAAGCTAATTCTTttCGATCTAACTATCCATGCATCTACCT	Grm6_18	GCCTCCAAGACCCTCCTGATGTCATCTTCATTGGCAAAttCGCTAAGTCGAATCAATGCATAGCTAGTCAC	Col11a1_18	CCTGTGATCAGGAACTGCTGAATATCACCCTGGAAAACATCTGTTTCTAAttCGGTATCTGCGTCTATCTAT	Igfn1_18	CACGTGCTCCTCTCTACCGGGAGCAGAGGATATCTttCGAACTACCTACTCATCTAACGCTAA	Slitrk5_18	ACCCCTCAGCCCATGAAAAGCCCCAGTCTCAAttCGTTCGTACCTATCCATCTATCATTC	Gpr179_18	CGGAGCTGGCCCTCATGACATTCCAGGAAAGGttCTCGCATCCATCATGAGTGAATCTGTAGTCCATTGAGTGACATGT	Neto1_18	GGCAGCTTCTATGATGTAGACACACTCTCGGTCTGGGGttCGTAAGTAGATCGGAC	Glyt1_18	TGTGTTCCAGGGGTTGTTGCAGTACGCCCAGttCGTAGTGACGATGAAT	Kcnma1_18	GGGACTGTGAAGAAATCTACTACTGAATTCACTTCCAGCCAGAACCACttCGGCAATCGTCATTCAATGTAAGTAGCTGTA	Prox1_18	GTTGCTCCTGGAAAAGGCATCATGGCATCTTCATACGAGTTCttTACAGGCATGCTGAGTCTACGTCAATCGAGTCATCACTATGTACA	Erbb4_18	ATTTTCTGTGGGTCCCCAGCATCGGCCAGTttCGCGAGTTAGTATGAG	Pcdh17_18	TCTGGCTCACACACGGTCTCTGGTCGACTTGGttCGTTACTCGTCTACATTCAGCTGCATCATAC	Tacr3_18	GCAGATAGTCTGGGTTTCAAAGGATCGATAATGGCCATATACCTGTCCttCGATAGCTCAGTCATTCATT
Prkca_19	CCGGCATCTTCATTAGCTCTGAGACACCAAAGGAAAGGGAttGCGAGCGGTGGAATATCGGAAGCTAATAGACAAAGTGGATCAGACA	Vsx2_19	TCCCCAGTAGCCATGGGGCACAGGAATCCATTATttCGGTTAGTAGTAGATCCAGA	Grik1_19	TGGTCGCATGCTCTTCGGGAGGCTTCAAAACTATCAAAAttCGATCTAACTATCCATGCATCTACCT	Grm6_19	AAGTGGCCAGTCAGGTTTGCCTGGCGTGTTttCGCTAAGTCGAATCAATGCATAGCTAGTCAC	Col11a1_19	TGTAATGGTCACAGTAGTCGTATGCTGCCTTGGGGTCTttCGGTATCTGCGTCTATCTAT	Igfn1_19	CGGTACAGATCCGAATCCTCTCCAGTCAGCTTGTTGATCTGAAGttCGAACTACCTACTCATCTAACGCTAA	Slitrk5_19	TCTAAGTTCTCCAAGCCAAGAAAGGTATCATCTCGCAGAAGTTCCAATTTttCGTTCGTACCTATCCATCTATCATTC	Gpr179_19	CGTGGCAGAGACTGTGACTAGCCAGCCAGGAttCTCGCATCCATCATGAGTGAATCTGTAGTCCATTGAGTGACATGT	Neto1_19	TCCATCTCGAACTTCAATATGATCAAATTTGCACTCCCAAGATGGTTCGAttCGTAAGTAGATCGGAC	Glyt1_19	TTGGTGAGGTTGGAAGCGTCCAGCACACCGttCGTAGTGACGATGAAT	Kcnma1_19	AGCCAAGCCAACTTCTGTTTAAGTACACAGACACAAACACAGGAttCGGCAATCGTCATTCAATGTAAGTAGCTGTA	Prox1_19	GAGAGTCCGCTGGCTTGGAAACTGGGCTCGttTACAGGCATGCTGAGTCTACGTCAATCGAGTCATCACTATGTACA	Erbb4_19	GCACACACAGTTCTGGTCAAGGTCTGGCAGTGttCGCGAGTTAGTATGAG	Pcdh17_19	CGGAATACATCAAGGCTTGGCGTGATGCATTCTGCAGttCGTTACTCGTCTACATTCAGCTGCATCATAC	Tacr3_19	GGGAAGGCAAGTAGAAATGCCAAAATCCAAATACTTCCGATGACAATCTTttCGATAGCTCAGTCATTCATT
Prkca_20	CGCCCTCTTCTTGGTTGAGCAGTTTATACCATCCACTGGttGCGAGCGGTGGAATATCGGAAGCTAATAGACAAAGTGGATCAGACA	Vsx2_20	CCGACTCAGCTGCTGCCTCCAGCGACTTTTttCGGTTAGTAGTAGATCCAGA	Grik1_20	ACGGAGGAGCTGTGGGAAGGACCGAAGAGGttCGATCTAACTATCCATGCATCTACCT	Grm6_20	GATCCCCAGCTGTCTGAGCCAACCCACAGGttCGCTAAGTCGAATCAATGCATAGCTAGTCAC	Col11a1_20	GCCTGGGCAGCCTTGGATGTTAAGTCACAATCTGGACttCGGTATCTGCGTCTATCTAT	Igfn1_20	AGCATGTGGCTTCTCCATAGGCATTTAGTGCAGTGCAGttCGAACTACCTACTCATCTAACGCTAA	Slitrk5_20	GCATTGGGTTCAATGACACTGATGTAATTGTAATCGACCTGCAGGTATttCGTTCGTACCTATCCATCTATCATTC	Gpr179_20	ACCTCTGGGGTGAGGTCTGGCTTGAGTCCATAGAAttCTCGCATCCATCATGAGTGAATCTGTAGTCCATTGAGTGACATGT	Neto1_20	TCTGTTGTCCACAGAACCTTCCAATTATTGGAGAAAAGCCAAAGGGttCGTAAGTAGATCGGAC	Glyt1_20	CAGGTGAGACAGGTTGCCAGACAGGGCAGCttCGTAGTGACGATGAAT	Kcnma1_20	TGCTGATAAATATGGAGAGCAGATTCACCAGCTTGATGGAGTTACTTGTTttCGGCAATCGTCATTCAATGTAAGTAGCTGTA	Prox1_20	AGAGTTGCTACATATATCCTCCTGATGTACTTCGGAGCCTGTGCTAttTACAGGCATGCTGAGTCTACGTCAATCGAGTCATCACTATGTACA	Erbb4_20	CGTAGGGTCCATAGCACCTGCCATCACATTGTTCAttCGCGAGTTAGTATGAG	Pcdh17_20	GGCGAGGAACAAGAGTGGTGAATATTTGAAGAGAATAACAGTGTAGGCTTttCGTTACTCGTCTACATTCAGCTGCATCATAC	Tacr3_20	GCAAAGGGTACGGCCTGGCATGACTTTTATTTTGGAATAAAGACATTGAttCGATAGCTCAGTCATTCATT
Prkca_21	TGTTGCCTTCTTCATCTCCTTCTGGAATGGGCACATTGTttGCGAGCGGTGGAATATCGGAAGCTAATAGACAAAGTGGATCAGACA	Vsx2_21	CTCCATCTTGTCGAGCTTGGGCAGGGCCTGttCGGTTAGTAGTAGATCCAGA	Grik1_21	TGTGTGGAACTTCCAGAGCATTGCAAATAGACTGTACAGCACTGttCGATCTAACTATCCATGCATCTACCT	Grm6_21	CCCACAGCCTCTTCCTCTAGGTTCAAGATGGGAGAGATCTTGttCGCTAAGTCGAATCAATGCATAGCTAGTCAC	Col11a1_21	CTCGATTATATCCTCAGGTGCATACTCATCAATGTGAGGCTCCTGAttCGGTATCTGCGTCTATCTAT	Igfn1_21	GTTCTTCCGAAAACCCACTTCAATGACCGTAAGCCTCACTGttCGAACTACCTACTCATCTAACGCTAA	Slitrk5_21	TGAGGATAAGCACCTGCAGCATGTGCAGTTTCCCAAAAttCGTTCGTACCTATCCATCTATCATTC	Gpr179_21	GGAGGTCGATGTCCATCTGCACCTGTCCCCTGttCTCGCATCCATCATGAGTGAATCTGTAGTCCATTGAGTGACATGT	Neto1_21	GCTGAAAATCCCATAGACTCCAGCTCGCCATCAGCAAAAttCGTAAGTAGATCGGAC	Glyt1_21	GCTGGGGCTGGTCCTTTGCAAGGTGTAGTTGAAttCGTAGTGACGATGAAT	Kcnma1_21	CCAAGTGGATGAATCCAGCTGCAGTCAGCCACGttCGGCAATCGTCATTCAATGTAAGTAGCTGTA	Prox1_21	GGCCTGCCAAAAGGGGAAAGACACTCTGGGGttTACAGGCATGCTGAGTCTACGTCAATCGAGTCATCACTATGTACA	Erbb4_21	CCTCCAGCACATTCTCGATGGCAGCAGTCACTAAttCGCGAGTTAGTATGAG	Pcdh17_21	CCAGTGGCCCAGCCTCCTTTTCATCTAGAAAGGAAAACCTTttCGTTACTCGTCTACATTCAGCTGCATCATAC	Tacr3_21	TGAAATGTTGCTTGGGACCTTCTGGCCACTGCACATAttCGATAGCTCAGTCATTCATT
Prkca_22	GCCTAGCTTGGCTTTCTCAAACTTCTGCCTGAGTTCCAttGCGAGCGGTGGAATATCGGAAGCTAATAGACAAAGTGGATCAGACA	Vsx2_22	CAGTTCTTCCTGGGAGATGGCTGCCTGGGCttCGGTTAGTAGTAGATCCAGA	Grik1_22	TGTTGTCCACAGAAGGGTGTTTCCAGCGAGTCTGAAttCGATCTAACTATCCATGCATCTACCT	Grm6_22	CGATTGAAGCCCTTTTGGGCAAGATGGTGATGGCCttCGCTAAGTCGAATCAATGCATAGCTAGTCAC	Col11a1_22	GCATCTCTGTTACACTCTCAGCCTCTTTATAGTCTGTCTCCCCATATTCAttCGGTATCTGCGTCTATCTAT	Igfn1_22	CCTTCCTGAGGTCCTCCTGAGGTTCCTTTTGCCTTTTttCGAACTACCTACTCATCTAACGCTAA	Slitrk5_22	GGCACAAAACGGAAAAGATTGTTGGGTAAACCTGACAAGAGATTGTCATttCGTTCGTACCTATCCATCTATCATTC	Gpr179_22	GGCCGCTTGCACACTGGTTGATGTCCACACTTTttCTCGCATCCATCATGAGTGAATCTGTAGTCCATTGAGTGACATGT	Neto1_22	TGGTTTCAAAACTCCAAGGTCCTTAAAGTCGGGATCAGGTGTGAAATTATttCGTAAGTAGATCGGAC	Glyt1_22	TCTGACAGCTTCAGCACATACAGCCTCCAGTACTCCTCttCGTAGTGACGATGAAT	Kcnma1_22	GGTTGTTTTGGAAATTTTCCCATGGGTCCCCTGAATTCTCCAttCGGCAATCGTCATTCAATGTAAGTAGCTGTA	Prox1_22	GGTGCTCATCACATAAGCGATCCACATCAAACTGGCTCATAGTAttTACAGGCATGCTGAGTCTACGTCAATCGAGTCATCACTATGTACA	Erbb4_22	GGCAAAGCAGTCAGTGTCCTTTGGTCCTGAGCAGttCGCGAGTTAGTATGAG	Pcdh17_22	GGCTGTCAAGTGGCTCTCTTTTCTTTCTATTCAGCACCTCCTTttCGTTACTCGTCTACATTCAGCTGCATCATAC	Tacr3_22	AGCAATGGGAAACAGTACACCAGGATGATAACAATGATGTGGTACGttCGATAGCTCAGTCATTCATT
Prkca_23	TGTTGGATGGTTGCTTTCTGTCTTCTGAAGGGCTGATGACttGCGAGCGGTGGAATATCGGAAGCTAATAGACAAAGTGGATCAGACA	Vsx2_23	TTTGGCTCGGAGGGCGGCAATGCTGTTCTCttCGGTTAGTAGTAGATCCAGA	Grik1_23	GCCCTGCTGATAGCTGCATAATCTGGGTAGAGGTTGATGTAAAATAAGTCttCGATCTAACTATCCATGCATCTACCT	Grm6_23	CGGTTGTTCTCCAGGGAACGAGTCATAAAGTATTGGTCAAATCCGTttCGCTAAGTCGAATCAATGCATAGCTAGTCAC	Col11a1_23	AGGAGTCTCAGTCTGGTAAGGTTCCATTGTTCCATAGTTGTAGTCTTGAAttCGGTATCTGCGTCTATCTAT	Igfn1_23	ACCAAAAGCTGCCACACCTGCTCAGACTCCATCTTTTttCGAACTACCTACTCATCTAACGCTAA	Slitrk5_23	GCCCCACATAGGGCAGAAGTTTCAGCCTGTTCCttCGTTCGTACCTATCCATCTATCATTC	Gpr179_23	TCGCACAGGTGTGTGTTTGAGTACCAGCCCGttCTCGCATCCATCATGAGTGAATCTGTAGTCCATTGAGTGACATGT	Neto1_23	CTTCCGGGCCGCCCATCTCAAACTCACACGttCGTAAGTAGATCGGAC	Glyt1_23	GGGAAGCCGCACTTCCCCAAAGTTTCCAATGTCGttCGTAGTGACGATGAAT	Kcnma1_23	TGTGACCATGAGTAAGTAGACACATTCCCAGTACGTAAGTGCCTttCGGCAATCGTCATTCAATGTAAGTAGCTGTA	Prox1_23	TATTCTCAACCCGGGCGCGCTTTGCTCTCAttTACAGGCATGCTGAGTCTACGTCAATCGAGTCATCACTATGTACA	Erbb4_23	AGTAACGCAGGCTCCACTGTCATTGAAGTTCATGCAttCGCGAGTTAGTATGAG	Pcdh17_23	CGCTAGAAGGGAAACAGTCTCTGCATTCACAGGGCTGttCGTTACTCGTCTACATTCAGCTGCATCATAC	Tacr3_23	CCAGAGAGTAATTCCAACGATGGTGTAGGTGACACCCATGATGttCGATAGCTCAGTCATTCATT
Prkca_24	CCCCAGCACCATGAGGAAGTTGAAGTCTGTGAGTTTCACTttGCGAGCGGTGGAATATCGGAAGCTAATAGACAAAGTGGATCAGACA	Vsx2_24	GTCCCCAGAACCTTGGTGCTGTGTTCCTGAGCttCGGTTAGTAGTAGATCCAGA	Grik1_24	CCGTCACTGTTTTCCAGTTGTAATAGAGGACCAGATCCAGGACTttCGATCTAACTATCCATGCATCTACCT	Grm6_24	GCTGGTTAGTTTGCAGTTAAAATTCTCTTCCCAGAACTCAGCAAACCAGAttCGCTAAGTCGAATCAATGCATAGCTAGTCAC	Col11a1_24	CAACTGGATTTGGCTCATTCGATCCTGATACCCGCCTttCGGTATCTGCGTCTATCTAT	Igfn1_24	CCATACTGCATACAGATCTTCTCGTAGTCCTTACGGTCTGCAGTCttCGAACTACCTACTCATCTAACGCTAA	Slitrk5_24	GGTTTTCCTCCAGCTGTAATTCCACAACTTTATCCATGTGTTGCAACAttCGTTCGTACCTATCCATCTATCATTC	Gpr179_24	TCTCCAGAGGGACACACTGGGTGCTGTTGAGGttCTCGCATCCATCATGAGTGAATCTGTAGTCCATTGAGTGACATGT	Neto1_24	GCAGAAGCTTTGCCTTCCTTCAGAATCTGTATGGACTCCACAATTCttCGTAAGTAGATCGGAC	Glyt1_24	AGGAAGACAACCACCCAGGAGACGCCGAGGttCGTAGTGACGATGAAT	Kcnma1_24	GGATGAAGAAGACCATGAAGAGGCGTCCAAGTGTGGTTTTttCGGCAATCGTCATTCAATGTAAGTAGCTGTA	Prox1_24	TCTCTTTCGTTTTCATTGCCCCTTAATGCCACACTGGGGttTACAGGCATGCTGAGTCTACGTCAATCGAGTCATCACTATGTACA	Erbb4_24	CAGTTGAAAGGTGGTTGGATTGTAGACAAATGTTTGGGGACATTGttCGCGAGTTAGTATGAG	Pcdh17_24	ACACACACACACACACACACACTGCCCTGTCTCTttCGTTACTCGTCTACATTCAGCTGCATCATAC	Tacr3_24	GGTACTTGTCACAGGTGTCTCCTGGGATCTCTCCTCCttCGATAGCTCAGTCATTCATT
Prkca_25	CCTGTCAGCAAGCATCACCTTCCCAAAACTCCCCTTttGCGAGCGGTGGAATATCGGAAGCTAATAGACAAAGTGGATCAGACA	Vsx2_25	GCATTTCTGGCCAGGCTGTCAGGCCCAGATACttCGGTTAGTAGTAGATCCAGA	Grik1_25	TCTTGCAGACGAATTAGACCTGTGCTGTCTTCGTACACCAttCGATCTAACTATCCATGCATCTACCT	Grm6_25	TCCGGGTGGAATCATCTGACTGGCCACCTGAttCGCTAAGTCGAATCAATGCATAGCTAGTCAC	Col11a1_25	CCTCGGAAGTGTTTCTCTGGACATCATAATCCTCTCCGGTTAGATATTCTttCGGTATCTGCGTCTATCTAT	Igfn1_25	GCACTGACATACTGGGCCATTCTGTCCTCCTGTTCCTTTTttCGAACTACCTACTCATCTAACGCTAA	Slitrk5_25	GTCCAACCAATCCTTGAGAGAAATTAGTTCACAGGAGCAATTCCAGGttCGTTCGTACCTATCCATCTATCATTC	Gpr179_25	GGCAGAGATAGCGGCCAAGGACAAAACCCTGACttCTCGCATCCATCATGAGTGAATCTGTAGTCCATTGAGTGACATGT	Neto1_25	GCTCGGATGTACCATTTGCAATCCACGGCTTCACTGttCGTAAGTAGATCGGAC	Glyt1_25	ACCACTTTCCCTGAAGACTTGACTCCTCGGATGAGACAGttCGTAGTGACGATGAAT	Kcnma1_25	GGACGTAGCTGGCAAACATGGCCAGTCCCCttCGGCAATCGTCATTCAATGTAAGTAGCTGTA	Prox1_25	TAACTTTCTCGGGGACTCACAGACTGCGGGGCttTACAGGCATGCTGAGTCTACGTCAATCGAGTCATCACTATGTACA	Erbb4_25	TCTTAACACAGAATGCTCCATACGTGTACTTTGCATTGAAGTTGTGTTCttCGCGAGTTAGTATGAG	Pcdh17_25	CCCTCCCAGTCCTAGCACACACACACACACACACttCGTTACTCGTCTACATTCAGCTGCATCATAC	Tacr3_25	AGCCAGCAGATGGCAAATGTCACCACCACAATAATCATCATTTTttCGATAGCTCAGTCATTCATT
Prkca_26	TCAGGATCTTGATGGCGTACAGTTCCTCCGTTCCCTTttGCGAGCGGTGGAATATCGGAAGCTAATAGACAAAGTGGATCAGACA	Vsx2_26	CCTCCGTGGCGTCCTCTTCTTCTGGCTTCTCAttCGGTTAGTAGTAGATCCAGA	Grik1_26	GGCGGATTTTGATTTTGATGTTGTATCTGGAGGGAGCTTTGATGAGCttCGATCTAACTATCCATGCATCTACCT	Grm6_26	TAGGTGGAGTCCTGGCCGATGCGTTCCTCGttCGCTAAGTCGAATCAATGCATAGCTAGTCAC	Col11a1_26	TCAGAATCCCTGCCGTCTACTCCTTTGTTCCCGTACAGAATATttCGGTATCTGCGTCTATCTAT	Igfn1_26	CCCTTCCTTGGTGACCTTGATGTGTCTCAAGTTGGCAATGttCGAACTACCTACTCATCTAACGCTAA	Slitrk5_26	ACATCGCCCACAAGGGCTGAGTAGGAGATGCTttCGTTCGTACCTATCCATCTATCATTC	Gpr179_26	CAGAACCACTAGCTCCATAGAATCCAGGTCGGCAGCttCTCGCATCCATCATGAGTGAATCTGTAGTCCATTGAGTGACATGT	Neto1_26	TGCATCTCATAGTCCAAGAAACGTAAGTAAATCTTGGATCGTGGTGGGttCGTAAGTAGATCGGAC	Glyt1_26	TCAGCACCACATAGGGGAATGTGGCCGTGAAGTACttCGTAGTGACGATGAAT	Kcnma1_26	TGCTTTCTTCCACTAACCGCGCTATAGGAGCCCCttCGGCAATCGTCATTCAATGTAAGTAGCTGTA	Prox1_26	GCTGGGGCAGCTTCTGCTTGCGTTTGTTTTCTCTttTACAGGCATGCTGAGTCTACGTCAATCGAGTCATCACTATGTACA	Erbb4_26	GCTCGTACACAAGAACTGGAATCTACCACGAAGTTATGTGGACATTttCGCGAGTTAGTATGAG	Pcdh17_26	GGGGAGGGCAGACTAGAAAGGAGGAGGGAGCTAttCGTTACTCGTCTACATTCAGCTGCATCATAC	Tacr3_26	CCACCTGTTTAACTGTTGGTAGATCGCAGTGAGAATGAAATACACATGGTttCGATAGCTCAGTCATTCATT
Prkca_27	ACGTCGTCGTCCTGGATCACCACGTCCTTCTttGCGAGCGGTGGAATATCGGAAGCTAATAGACAAAGTGGATCAGACA	Vsx2_27	GTGGGCTGAGCTTCTCAGCTGGCCTGTCTTttCGGTTAGTAGTAGATCCAGA	Grik1_27	GCAGAGGTTTGGCATCCTTATTGCCAGAGGGAAGCTttCGATCTAACTATCCATGCATCTACCT	Grm6_27	GCATCTATCACGAACTGCACCTTCCCCTCCTGTTCAttCGCTAAGTCGAATCAATGCATAGCTAGTCAC	Col11a1_27	GGGCCAAATTCTTCATTAGGGGAGGTCGTAGTCCTTTCTTCATATTCTTTttCGGTATCTGCGTCTATCTAT	Igfn1_27	GGTTCTTGAGATCCAGCTCCAGGTCAAACGTAGCGACttCGAACTACCTACTCATCTAACGCTAA	Slitrk5_27	TCGTCCAAATCCCTGCCGTGTAGACGGAAGGGttCGTTCGTACCTATCCATCTATCATTC	Gpr179_27	CGGCAGCTTGTGTTGCACTCTCTTCTAAGCCCCttCTCGCATCCATCATGAGTGAATCTGTAGTCCATTGAGTGACATGT	Neto1_27	GCTTCCGTCATAGACCGCCACAAAGTTTCTTTTGCACTCATTTGAATTCttCGTAAGTAGATCGGAC	Glyt1_27	GCTCCTTCCAGGGTCACTCCACGAACAAACAGAATGGttCGTAGTGACGATGAAT	Kcnma1_27	TCAGGAAGTTAGAGACACTCTCCAGAGTAATGTGTCCACAGACTACAATGttCGGCAATCGTCATTCAATGTAAGTAGCTGTA	Prox1_27	GCTGAAACCAGCTGCTGGAAACTCTGTTGCTGCTttTACAGGCATGCTGAGTCTACGTCAATCGAGTCATCACTATGTACA	Erbb4_27	CGGTGCAAGGCTTACACATTTTAATCCCATTTTCTTCTACTTCCATCTTttCGCGAGTTAGTATGAG	Pcdh17_27	ACAGGCAACTCATGGTTAGACGTGCAGATTTGAGGGGttCGTTACTCGTCTACATTCAGCTGCATCATAC	Tacr3_27	AGCCAGAAGCTAGCCAGGTAGACCTGCTGGATGTATTTttCGATAGCTCAGTCATTCATT
Prkca_28	TGTGTCAGAAATGGCGGCTTGTCCAGCAGGGttGCGAGCGGTGGAATATCGGAAGCTAATAGACAAAGTGGATCAGACA	Vsx2_28	CCTTGCCCTAAGCCATGTCCTCCAGCTGCGttCGGTTAGTAGTAGATCCAGA	Grik1_28	CGTCTCGTGCGAACAATCAAATATCACATAGAACTCCTTGCCTTTCTTCAttCGATCTAACTATCCATGCATCTACCT	Grm6_28	TGCTGTGCAGAGCATGAGCGATGGCATACACAttCGCTAAGTCGAATCAATGCATAGCTAGTCAC	Col11a1_28	TCCATTTATGCTTGTTTCTGTGAAATCAGTTTCTGCTGGGACACCTttCGGTATCTGCGTCTATCTAT	Igfn1_28	CCGTAGGGAATCATCTCACCATCCTTGTACAAGTAAATCTTGCTCTCGAttCGAACTACCTACTCATCTAACGCTAA	Slitrk5_28	CGTAGTCAGAAATGAGTTTCCTTGGACAAAGTTCCTGCTTGGATACCttCGTTCGTACCTATCCATCTATCATTC	Gpr179_28	GCTTCCCTAAGCTGTCTTGTGGGGACCCAAATTGCttCTCGCATCCATCATGAGTGAATCTGTAGTCCATTGAGTGACATGT	Neto1_28	TGCAGAACTTGGCCTTCAAATCCTCCACGGAGCTttCGTAAGTAGATCGGAC	Glyt1_28	TCCCATTGTGGGGTCAGGTAGTACATGATACCCGTGAAGttCGTAGTGACGATGAAT	Kcnma1_28	CGTTGACATCATCCCGGTCCTTGTGCAGAAAGTCCTttCGGCAATCGTCATTCAATGTAAGTAGCTGTA	Prox1_28	GTCGGCGCTCCTCTCGCTTCTGTTCTTTTCGGttTACAGGCATGCTGAGTCTACGTCAATCGAGTCATCACTATGTACA	Erbb4_28	CGTGCCGATTCCATCACATGCTTTGGGGCAAATATttCGCGAGTTAGTATGAG	Pcdh17_28	GCAGTTTAATTCCAGTTTGCTTTTCTTGCCAGGCGAAAGGAAATCAttCGTTACTCGTCTACATTCAGCTGCATCATAC	Tacr3_28	CAGTAGATGATGGGGTTGTACATGGTTGAGCTCATGGCCttCGATAGCTCAGTCATTCATT
Prkca_29	CGGTCCACTGTCTGGAAGCAGGAGTGCAGCttGCGAGCGGTGGAATATCGGAAGCTAATAGACAAAGTGGATCAGACA	Vsx2_29	CTGGAGAAGAGCAGTTCCGAGGCCAGCAGCttCGGTTAGTAGTAGATCCAGA	Grik1_29	CAGGGTTGTGAAGAAGTAGTGATAGTATTCAGTCATCATGCCCATGAACAttCGATCTAACTATCCATGCATCTACCT	Grm6_29	CAGACCTGTGTGGCCTGGGCAGAGTGCTTGttCGCTAAGTCGAATCAATGCATAGCTAGTCAC	Col11a1_29	AAGCATCCCGGGTTCAACCACAGCCGGTTCttCGGTATCTGCGTCTATCTAT	Igfn1_29	CAGCCGTCTCAGACAGTGCTTGGTCTGGTTATCAACAttCGAACTACCTACTCATCTAACGCTAA	Slitrk5_29	CCCGTGGTGCTTAAAGGAGTCTGTGGCCTCATCTttCGTTCGTACCTATCCATCTATCATTC	Gpr179_29	ATCCAGACAGCTGGTGCAGCCCTCAGGACAttCTCGCATCCATCATGAGTGAATCTGTAGTCCATTGAGTGACATGT	Neto1_29	GTGCGCAGCATGACGTCATTAGCCACTGTGCttCGTAAGTAGATCGGAC	Glyt1_29	GCCCAGGGAATAGAAGATCTGAGAGGCTGCATCCCttCGTAGTGACGATGAAT	Kcnma1_29	TCAAGCTCAAGGTTAGGGGAGATGTTGTGAAGAAAGACAATCTCCAttCGGCAATCGTCATTCAATGTAAGTAGCTGTA	Prox1_29	GCTGCTTCTGCATGTCTTCCAGCTGCTGTTTCAGCttTACAGGCATGCTGAGTCTACGTCAATCGAGTCATCACTATGTACA	Erbb4_29	GTCAATGTTACTTGAATCCACAGTCTGAGCAGACATCAGTGATCCttCGCGAGTTAGTATGAG	Pcdh17_29	TCCCATCCTCTTCCAGCAAGCAAAGACTTCTCTCCCTttCGTTACTCGTCTACATTCAGCTGCATCATAC	Tacr3_29	GCGAAATGCTCTCTTGAAGCCTGCACGAAATCTTTTGTTCAAACAGttCGATAGCTCAGTCATTCATT
Prkca_30	CCCCGCCGTTGACGTATTCCATGACGAAGTACAGCttGCGAGCGGTGGAATATCGGAAGCTAATAGACAAAGTGGATCAGACA	Vsx2_30	TTGCCTCAGAGAGAACTCGCCACACCGCAGttCGGTTAGTAGTAGATCCAGA	Grik1_30	ACACCACTGTACCTGTAGAGTTCCAGATCCAAAGCAAACAAGTCttCGATCTAACTATCCATGCATCTACCT	Grm6_30	TGTAGTGCAGCAGGGTCCGGCCATCAGTAGGttCGCTAAGTCGAATCAATGCATAGCTAGTCAC	Col11a1_30	GGAGGACCCATAAGACCCGCTGGTCCTGCTttCGGTATCTGCGTCTATCTAT	Igfn1_30	AGGTCCTGGATCTGGAAGTGGTAGCGCTTCCCttCGAACTACCTACTCATCTAACGCTAA	Slitrk5_30	GTGGCCACAGAGTTTACAGAAGCTGGGGTGGTATGTAGATACttCGTTCGTACCTATCCATCTATCATTC	Gpr179_30	ACTCAGGAAGACCGCCAGCATGCAACAGGCttCTCGCATCCATCATGAGTGAATCTGTAGTCCATTGAGTGACATGT	Neto1_30	CTCGTCTGCCCACATGCGGATCACCCCAAGttCGTAAGTAGATCGGAC	Glyt1_30	TTGTAGGACGCCATGGTGATGAGGCCACCCttCGTAGTGACGATGAAT	Kcnma1_30	CTGATAAAACTCCACCTGAGTGAAATGCCGTTTGAACAGAGCCttCGGCAATCGTCATTCAATGTAAGTAGCTGTA	Prox1_30	CCTGGTAGAACTTCTCCTGCAGCTGGCGCAttTACAGGCATGCTGAGTCTACGTCAATCGAGTCATCACTATGTACA	Erbb4_30	CCAGTGACAAGAAAGATGAGATTGCCATTGATCTTTGTGCAGTTTATGAAttCGCGAGTTAGTATGAG	Pcdh17_30	TCTATGCCAATCCGGGAGCCGCCACTACCAttCGTTACTCGTCTACATTCAGCTGCATCATAC	Tacr3_30	AGCTCATCGTAGCTGGAGACTTGGATGAAAGGACACCAttCGATAGCTCAGTCATTCATT
Prkca_31	GCTTGTGGCTCCTTAAATTTCCCGACTTGCTGAATGTGGTttGCGAGCGGTGGAATATCGGAAGCTAATAGACAAAGTGGATCAGACA	Vsx2_31	GTGGGGAGGTGTGGCAGAAGCCAGACATGGttCGGTTAGTAGTAGATCCAGA	Grik1_31	ACACGTGAGGGTTGTCAATATTCAGCAACCGAAATCCAGTCATATTTttCGATCTAACTATCCATGCATCTACCT	Grm6_31	CTGCGCTACCATTGAAGCGGACTGCTCGGAttCGCTAAGTCGAATCAATGCATAGCTAGTCAC	Col11a1_31	GTCGCCGGGAAGCCCAGAAGGACCTTGTAGttCGGTATCTGCGTCTATCTAT	Igfn1_31	GACCTGGTAAAGGCCAGCATCCTCAGGCCGttCGAACTACCTACTCATCTAACGCTAA	Slitrk5_31	GTTTGTTGGGCTGGCGGGTCCCCTTAGGAGttCGTTCGTACCTATCCATCTATCATTC	Gpr179_31	GATCCTCTTGCTCCCTCGGCAACGGTAGGCttCTCGCATCCATCATGAGTGAATCTGTAGTCCATTGAGTGACATGT	Neto1_31	GGATGTGAAGAGCATCTGAAACCTGCTGTTACGGCTACCttCGTAAGTAGATCGGAC	Glyt1_31	TGATACTGATAATGACGCTGTCCCGGTAGCAGTTGTTGTGAAATTTGttCGTAGTGACGATGAAT	Kcnma1_31	TCTTGACTCTGGCAAGATCATGTGGATTGAGGACAGAGCCttCGGCAATCGTCATTCAATGTAAGTAGCTGTA	Prox1_31	GGTCGCCATCTTCATCATTTTCGGAGTCTGTGCTGTCATAGAttTACAGGCATGCTGAGTCTACGTCAATCGAGTCATCACTATGTACA	Erbb4_31	TGGATCTATGGCGTCAATAGCATTGTAAGGGTCTCCATGAATGttCGCGAGTTAGTATGAG	Pcdh17_31	AGCATTTGCGCCGAGAGCCTATTGGGAGGAGAAAAttCGTTACTCGTCTACATTCAGCTGCATCATAC	Tacr3_31	GCCGTGTGGGATGAAACCTGGTGGTCTTGAGCttCGATAGCTCAGTCATTCATT
Prkca_32	GGAAGAACAGTCCGATGGAGATCTCGGCTGCGTAGAATACttGCGAGCGGTGGAATATCGGAAGCTAATAGACAAAGTGGATCAGACA	Vsx2_32	AGCTACGGACAGAATTGGTCTGTTTCTAGAGTCGTGGGGttCGGTTAGTAGTAGATCCAGA	Grik1_32	GCCTGCAATCTCTCCATGGACCACTTCTCAATGATGGATGttCGATCTAACTATCCATGCATCTACCT	Grm6_32	GGGGCATCCCCATTCTCATTGAACATCACTGGGGTTCttCGCTAAGTCGAATCAATGCATAGCTAGTCAC	Col11a1_32	TAAGCCAGGACGTCCTGGTGGGCCCCTATCttCGGTATCTGCGTCTATCTAT	Igfn1_32	GGATTCTAGCTCTGTAGAGAAGACCACAGCATCCTCCACCATttCGAACTACCTACTCATCTAACGCTAA	Slitrk5_32	TAGAGGGCTGCCTAGAAGTGGGGCGCACTCttCGTTCGTACCTATCCATCTATCATTC	Gpr179_32	TGGTTTCCAGCAGGACGATTCCAGATGCCCGttCTCGCATCCATCATGAGTGAATCTGTAGTCCATTGAGTGACATGT	Neto1_32	GGCAGAAGAATGTGTTGCCTTCACAGGGAGGTTCTTGAAAttCGTAAGTAGATCGGAC	Glyt1_32	AAGCCGGCGTAGACGCTGGTAGCACAGTTGttCGTAGTGACGATGAAT	Kcnma1_32	GCAATACTTATTGGCAAGGATCAGGCATGCATCTGCTGACTCTAttCGGCAATCGTCATTCAATGTAAGTAGCTGTA	Prox1_32	CCAGGATCTCCGAGCGCATGCTGTCTTCAGACAttTACAGGCATGCTGAGTCTACGTCAATCGAGTCATCACTATGTACA	Erbb4_32	TCAGGAAACCTGTTATTTCTCTGACAGTCCGAAAGACATTCAGTTTCTCttCGCGAGTTAGTATGAG	Pcdh17_32	CCTCCCTCTCTTCCTCGGAGAGGGTTCTCCCCttCGTTACTCGTCTACATTCAGCTGCATCATAC	Tacr3_32	TCCATCCTGCTCACGGTGTACAGGCTGCTCTttCGATAGCTCAGTCATTCATT
Prkca_33	TGAGTCCAGCATGACATTGTCCAGCTTCAGATCCCTGTAAttGCGAGCGGTGGAATATCGGAAGCTAATAGACAAAGTGGATCAGACA	Vsx2_33	TCGGGAGTATGTCCAGGATGTCTCAGCATGGTCCAAttCGGTTAGTAGTAGATCCAGA	Grik1_33	TCCAGGAGACCAGTCTCAGGTCTGGGTGGGttCGATCTAACTATCCATGCATCTACCT	Grm6_33	TGGTTGCTTGGTACTGGAAGATGTCATAGCGCCCGttCGCTAAGTCGAATCAATGCATAGCTAGTCAC	Col11a1_33	CCAGGAGGTCCAGGTAAACCATCAGCCCCTGGttCGGTATCTGCGTCTATCTAT	Igfn1_33	GTCTCTGCCAATGGGACCACCACTCTGGGGttCGAACTACCTACTCATCTAACGCTAA	Slitrk5_33	GGCTATGCTGGGGCCATAGTTACTGTAGCCCAAGTCTTttCGTTCGTACCTATCCATCTATCATTC	Gpr179_33	GCTTGAAGTACAGAATGAACACCGGGAAGTAGAGAAGTAAGGATCCAAAAttCTCGCATCCATCATGAGTGAATCTGTAGTCCATTGAGTGACATGT	Neto1_33	GGAGCCCATTGCAGACTAGCGTGTTGTTAATACACATGTTACTGTttCGTAAGTAGATCGGAC	Glyt1_33	TGATTGGCCATGAAGCCCAGGATGGAGAAGATGACGttCGTAGTGACGATGAAT	Kcnma1_33	TGTTGGAGGCATCTTCTGCATCCGGGTCAGCttCGGCAATCGTCATTCAATGTAAGTAGCTGTA	Prox1_33	CTCATTGTCTGAGCGCCCCACCGAGTCCTGttTACAGGCATGCTGAGTCTACGTCAATCGAGTCATCACTATGTACA	Erbb4_33	TGTGACGAGGTTGGAGAAAACACTGAAATCTGTCATATTTGGGGttCGCGAGTTAGTATGAG	Pcdh17_33	AGCCAGAGGGAGGGGAGGAAATGCAGAGGAAAAttCGTTACTCGTCTACATTCAGCTGCATCATAC	Tacr3_33	CCCTTCACTGGGGTCATACAGCACGGTCACTGACttCGATAGCTCAGTCATTCATT
Prkca_34	GCACATCCCAAAGTCGGCGATTTTGATGTGCCCTTCttGCGAGCGGTGGAATATCGGAAGCTAATAGACAAAGTGGATCAGACA	Vsx2_34	AAGAAGGCTTTGGAGGCAGGGAAGCTGGGCttCGGTTAGTAGTAGATCCAGA	Grik1_34	TCGTACATCAGAGCTGCTTCAGTTGTCATCACGCCGttCGATCTAACTATCCATGCATCTACCT	Grm6_34	GTCTAAGGGCCTCTGCCCATTGGCCCACAGttCGCTAAGTCGAATCAATGCATAGCTAGTCAC	Col11a1_34	GCAGAGATTGTTGGTCCTTTGGAGCCGTCACCCttCGGTATCTGCGTCTATCTAT	Igfn1_34	AAGACTGCATCACCCCGTTCCTCACAGCGGttCGAACTACCTACTCATCTAACGCTAA	Slitrk5_34	GGACATTCCAAAGGCACCGGGGATTTGGTCTGGTAttCGTTCGTACCTATCCATCTATCATTC	Gpr179_34	AACGGAGAGCAACGCAGCGGAATACGCTGGttCTCGCATCCATCATGAGTGAATCTGTAGTCCATTGAGTGACATGT	Neto1_34	GCAGGCTGGTTTTCCTCTTTTCTTTACAGTGATTTTCATCCCAGGGATATttCGTAAGTAGATCGGAC	Glyt1_34	GTCTGCCACCCGAGACACATCCACACCCAGttCGTAGTGACGATGAAT	Kcnma1_34	TGCAGCATCTGAGTGATGATCCTGATCTTTGGGTGGTAGTTTTttCGGCAATCGTCATTCAATGTAAGTAGCTGTA	Prox1_34	TCGATGAACTGCCCTGGGTCCAGCTCACACATttTACAGGCATGCTGAGTCTACGTCAATCGAGTCATCACTATGTACA	Erbb4_34	TCAGCAATGAGAGACCACTGTAGAGGACTCTTCCTCCAATttCGCGAGTTAGTATGAG	Pcdh17_34	GCAGCGGACTGCATCTCCGAGCCAAGTCTTTTttCGTTACTCGTCTACATTCAGCTGCATCATAC	Tacr3_34	CTCTCTGTGGGAGCAGCCATTGGCACTGGGttCGATAGCTCAGTCATTCATT
Prkca_35	AGGTCCTGGTCGTGACTCCATCCATCATGTGTTCCTTttGCGAGCGGTGGAATATCGGAAGCTAATAGACAAAGTGGATCAGACA	Vsx2_35	TGACGTAGCAGGACCTCGATGTCGGGGTAGCttCGGTTAGTAGTAGATCCAGA	Grik1_35	CGGTGAGAGGCGATGGCTACCATGTACACAGCAttCGATCTAACTATCCATGCATCTACCT	Grm6_35	GGGGTCGCCTGACCACTGTAGAGCTTCCATATCCAttCGCTAAGTCGAATCAATGCATAGCTAGTCAC	Col11a1_35	GCTGAAGAATCGCCTGAGCTTGGGCTTCCTGTttCGGTATCTGCGTCTATCTAT	Igfn1_35	CGCACTGGGACAGGGATTGGAGAGGGTACATTCAttCGAACTACCTACTCATCTAACGCTAA	Slitrk5_35	ACCCAGATCAGAGATCTGCAGGTTGCAAGTACATGCTGTAttCGTTCGTACCTATCCATCTATCATTC	Gpr179_35	ATAGACGACGGCAAAACCCAGCAGCCGGACttCTCGCATCCATCATGAGTGAATCTGTAGTCCATTGAGTGACATGT	Neto1_35	ACCGTCCCACTGGTGTTGGTCAGCTGATCCAttCGTAAGTAGATCGGAC	Glyt1_35	GGGTAAGCGACAAAAGCTAGCCCAGGCCCATGttCGTAGTGACGATGAAT	Kcnma1_35	GCTGGGGATGTTGAGCAGATGGGCCTTGTTGTGATACttCGGCAATCGTCATTCAATGTAAGTAGCTGTA	Prox1_35	ATCTCCTGCTCCCTGATTAGGGCTCGGGCCttTACAGGCATGCTGAGTCTACGTCAATCGAGTCATCACTATGTACA	Erbb4_35	AGAGACTGGAACTGTAGGGAAGTGATACCTTGTTGTTTGAGGAttCGCGAGTTAGTATGAG	Pcdh17_35	TAATCTTGCCTTGCTGGTTTAGGCGGCGGCGttCGTTACTCGTCTACATTCAGCTGCATCATAC	Tacr3_35	GGCGAGCTTATGAAACTTGATGTGGTGGAGGCAGATTTGAAttCGATAGCTCAGTCATTCATT
Prkca_36	TCTGGGGCAATGTAGTCCGGAGTCCCACAGAttGCGAGCGGTGGAATATCGGAAGCTAATAGACAAAGTGGATCAGACA	Vsx2_36	GCAGAGAATAAGGGATAGGCTTGGACAAGAGTCTCTCAGGGAttCGGTTAGTAGTAGATCCAGA	Grik1_36	TGCAGGGAACTGACGGTCAGCTGAGAGGCAttCGATCTAACTATCCATGCATCTACCT	Grm6_36	CAGGCCCACAGGGGAGGCTGCATTGAGAAGttCGCTAAGTCGAATCAATGCATAGCTAGTCAC	Col11a1_36	CAGGAGGGCCTCTCAGAGCAATCCGAGCCTttCGGTATCTGCGTCTATCTAT	Igfn1_36	ACTGAGCCGCAGTGGTCGGTGCTGGAAATGttCGAACTACCTACTCATCTAACGCTAA	Slitrk5_36	TGCTCTCGATCTTGCGCTCTTGGCAGTTGACATTGAGttCGTTCGTACCTATCCATCTATCATTC	Gpr179_36	ACAGCTGGAGCACCCTATAAAGCTTCAGGATAATGGTCCCttCTCGCATCCATCATGAGTGAATCTGTAGTCCATTGAGTGACATGT	Neto1_36	ACAGAAACGATAATAAGGATGATCACAATGCAGGAAGTCACGCCAATGttCGTAAGTAGATCGGAC	Glyt1_36	TGGAGAGATGGGAAGCAGCGTGAGAGCCTCAttCGTAGTGACGATGAAT	Kcnma1_36	GCAAGGCATATTGCGTCATCACCCTCTTTCCAGTTCCAttCGGCAATCGTCATTCAATGTAAGTAGCTGTA	Prox1_36	TGCTGCCTTCTCGCTTAGGCTTGTTCTCAGCCttTACAGGCATGCTGAGTCTACGTCAATCGAGTCATCACTATGTACA	Erbb4_36	GCTGTTGTCAGTGATGTAGATATTGCCCGCACTGATTTCCTTCttCGCGAGTTAGTATGAG	Pcdh17_36	GGATGCTCGGCTTTCAGGCAGTGTATTGCTGCATTTAAAGATCttCGTTACTCGTCTACATTCAGCTGCATCATAC	Tacr3_36	CAGCCTTTAGCTTGGGACATGGATTTAGGAATATTCATCCACAGAGGTATttCGATAGCTCAGTCATTCATT
Prkca_37	CACCAATCTACAGACTTCCCGTACGGCTGGTAAGCGATTAttGCGAGCGGTGGAATATCGGAAGCTAATAGACAAAGTGGATCAGACA	Vsx2_37	AATCCAATCACAGCTCTGCCCGGCTGTGGGttCGGTTAGTAGTAGATCCAGA	Grik1_37	TCCTAGGCGCCATGGCTTATGTCGATGGCACttCGATCTAACTATCCATGCATCTACCT	Grm6_37	GCCAACAGCAGGGCACACCCTTCACCATCTTTTttCGCTAAGTCGAATCAATGCATAGCTAGTCAC	Col11a1_37	ACAGGACCTGGTCTTCCAGTAAGACCCATTGGGCttCGGTATCTGCGTCTATCTAT	Igfn1_37	CGGTGGGTTAGCCCATCAGGGGACACAAATACTTCATATTTGTCttCGAACTACCTACTCATCTAACGCTAA	Slitrk5_37	TTGGGATTGTAGGGCTTGGGCTGCAGCTCCttCGTTCGTACCTATCCATCTATCATTC	Gpr179_37	CAATACCAGCAGCAGGAGCTGCCCCAGACGttCTCGCATCCATCATGAGTGAATCTGTAGTCCATTGAGTGACATGT	Neto1_37	TGGAAAACGGTCTGGTCAAAGTCTGACTTCCTTTGGACGTATTTTttCGTAAGTAGATCGGAC	Glyt1_37	TGAGTACCCAGCCCCAGCAAGATGAGCATGAAGAAAAttCGTAGTGACGATGAAT	Kcnma1_37	CCAGACAGCTCTGGGCTATGAAACCCAACTTGAGCTCTttCGGCAATCGTCATTCAATGTAAGTAGCTGTA	Prox1_37	GCTGCAAGGAGTTTGGCCCGTGGTCTCTTTCTTTGttTACAGGCATGCTGAGTCTACGTCAATCGAGTCATCACTATGTACA	Erbb4_37	GGTGCTGAAGAGTGTTGTCCAGTTAATGGTATGGTAATAACACAGGTTttCGCGAGTTAGTATGAG	Pcdh17_37	CCTGGCACACGGAGAAATGTCTGCTCGCTATGCttCGTTACTCGTCTACATTCAGCTGCATCATAC	Tacr3_37	GGACCTAGGTTGGCCTCATGGTGGCCTCATGAttCGATAGCTCAGTCATTCATT
Prkca_38	AGCATCTCGTACAGCAGCACACCGTACGCCttGCGAGCGGTGGAATATCGGAAGCTAATAGACAAAGTGGATCAGACA	Vsx2_38	GAAAAGCCTGCCTGCAAAGTGCTGGGGTGCttCGGTTAGTAGTAGATCCAGA	Grik1_38	CCCACCGCGCCTCTTTGATGAGGTTCATAAATCTGGGttCGATCTAACTATCCATGCATCTACCT	Grm6_38	TGAACTCGTCCACCTGGAAGCGGTACCCGTCttCGCTAAGTCGAATCAATGCATAGCTAGTCAC	Col11a1_38	CACCTTTGGCTCCAGCTGAACCAGGACCCCttCGGTATCTGCGTCTATCTAT	Igfn1_38	AGTAGAGGCCCATGTCTGAGCTACTGGCCCCttCGAACTACCTACTCATCTAACGCTAA	Slitrk5_38	AGTCTGTTCTGCGCACAACAGTGATATAGTTCTCTGTCAGGTACATTTTCttCGTTCGTACCTATCCATCTATCATTC	Gpr179_38	GTAGAAGTGGCGGCCAGTGGGAGTGTGACCttCTCGCATCCATCATGAGTGAATCTGTAGTCCATTGAGTGACATGT	Neto1_38	AGCGTACATAACTCATAGTGGGGAGGCTCAAACACCTCCttCGTAAGTAGATCGGAC	Glyt1_38	TGGCAGTGACCAGGGTCTCTAGGAGGCAGAACttCGTAGTGACGATGAAT	Kcnma1_38	TCATAGAGAAGAGATTGGCAAGCATTGTGGAGAGGCCTTGAGttCGGCAATCGTCATTCAATGTAAGTAGCTGTA	Prox1_38	GCTCCTGTTTTAAGGTCTCTGCCAGATGCTTGCCTTCTGttTACAGGCATGCTGAGTCTACGTCAATCGAGTCATCACTATGTACA	Erbb4_38	GCAGTACAATTCTCAGCTCTTCTGTTATCTCGGATCACTATTCTCTGGTTttCGCGAGTTAGTATGAG	Pcdh17_38	TGCGATTGATGGGAATGAATAGGGACGAAGAAAGAGTCACAGATACATttCGTTACTCGTCTACATTCAGCTGCATCATAC	Tacr3_38	TCCCAAAGTACCTAGAAAAGGACCTGGCATGGTTAGGAGAATGAGttCGATAGCTCAGTCATTCATT
Prkca_39	ATCTTCACCATCAAACGGAGGCTGCCCGGCttGCGAGCGGTGGAATATCGGAAGCTAATAGACAAAGTGGATCAGACA	Vsx2_39	GGTCCAGGTCTGCGAGAAGGAACAGGTGAAGAGGttCGGTTAGTAGTAGATCCAGA	Grik1_39	CGTCTTATTGAAGGTGATCCGCCCCGTCAAGCCATttCGATCTAACTATCCATGCATCTACCT	Grm6_39	GTCTCATGTGCCCTGGACAGGCCTCACACGttCGCTAAGTCGAATCAATGCATAGCTAGTCAC	Col11a1_39	CGAGGACCCTGAGGACCTGGATCCCCACTCttCGGTATCTGCGTCTATCTAT	Igfn1_39	CACTGGAGGCATGGAGCCCAGTGTTCAGCGttCGAACTACCTACTCATCTAACGCTAA	Slitrk5_39	GCAGGAGGTCTAGACCGGTGGCTTCCAGGAttCGTTCGTACCTATCCATCTATCATTC	Gpr179_39	CCACAACCATGATGTAGTCCCAGTGGTCATGGTGACAGAGttCTCGCATCCATCATGAGTGAATCTGTAGTCCATTGAGTGACATGT	Neto1_39	GTCTGCAAAGTCGGCTGTTGCTCCAGTTCCTCTGttCGTAAGTAGATCGGAC	Glyt1_39	GGTCTTCTTCTGCAGAATCCACTCATTCCCTACCTCATCCACAAttCGTAGTGACGATGAAT	Kcnma1_39	GGAGACTCCTTCCAAGTAGTATTTCTGCCATGTGTCTTCCTCAATCTTTttCGGCAATCGTCATTCAATGTAAGTAGCTGTA	Prox1_39	TGTCCACAACCTGCGACATGGCCGTGTTCAttTACAGGCATGCTGAGTCTACGTCAATCGAGTCATCACTATGTACA	Erbb4_39	CCATCATTTGAACACAGGTGGTTGCATACCATGCCTTCAttCGCGAGTTAGTATGAG	Pcdh17_39	TCTCCAGGCAGATCAGAAAGTGGAATCCTTTAGTTACTCTTATTCGGTGAttCGTTACTCGTCTACATTCAGCTGCATCATAC	Tacr3_39	TCAAATGAAGTATCCCCACCTAAGGACTGCCCTTCTGCTTttCGATAGCTCAGTCATTCATT
Prkca_40	TGGACAAGGATTTGGGGTAGGACACGTTGTGCTCCATTATttGCGAGCGGTGGAATATCGGAAGCTAATAGACAAAGTGGATCAGACA	Vsx2_40	TGACCCGGCTGTGCATTCACACAGCAGGAGttCGGTTAGTAGTAGATCCAGA	Grik1_40	TCCTCTTTGAGACTGATAATGTCCAGGTCAAAATCCTTTCTCAAGCCATCttCGATCTAACTATCCATGCATCTACCT	Grm6_40	CATGATGCCCAGGACAGCCAGGAGAAGGGGttCGCTAAGTCGAATCAATGCATAGCTAGTCAC	Col11a1_40	CCCGTTGGACCAGGAGGACCTTGGACACCTttCGGTATCTGCGTCTATCTAT	Igfn1_40	GGCCTTTATCCTTCCCACCTTCAACCACCAGCCAttCGAACTACCTACTCATCTAACGCTAA	Slitrk5_40	CGGTCCTGGATCATGGAGATGCGGTTATTACCCAGGTttCGTTCGTACCTATCCATCTATCATTC	Gpr179_40	AGCTGCCCCAACAAAGCAGCAGCATTTCCGttCTCGCATCCATCATGAGTGAATCTGTAGTCCATTGAGTGACATGT	Neto1_40	CAGTGATGGTCATGGATGCATTTGGAAGATGATCTCCTCAGTTTATGGTAttCGTAAGTAGATCGGAC	Glyt1_40	GCCAGTAGATGCCTGCCTGGCTGGTAAGGGttCGTAGTGACGATGAAT	Kcnma1_40	ACAGACCCACGAAGGCACTGGAGAGATATTCTGTGTACATTTCATTttCGGCAATCGTCATTCAATGTAAGTAGCTGTA	Prox1_40	GCGAGAGGGTTTGGCTGAGAAGACTTTGACCACCGttTACAGGCATGCTGAGTCTACGTCAATCGAGTCATCACTATGTACA	Erbb4_40	CTGAAGCGCCGACATGACAGGCACTGGTCCttCGCGAGTTAGTATGAG	Pcdh17_40	CGGCAGCCTACAGAATACTCTTCAAATCCGGTGGGGttCGTTACTCGTCTACATTCAGCTGCATCATAC	Tacr3_40	TGCATATGATTGAAGACTCAGTTCTCTTTGTGCTGGCTGATATGTTGGTAttCGATAGCTCAGTCATTCATT
Prkca_41	AGGGTGTTTGGTCATAAGTCCTTTGCAGATAGAGACGGCTttGCGAGCGGTGGAATATCGGAAGCTAATAGACAAAGTGGATCAGACA	Vsx2_41	GAGCAGTGCATCCTCACAGCAGGACCCACGttCGGTTAGTAGTAGATCCAGA	Grik1_41	GCCCACTGTTGGAGTTCCAAATCCCAATCTTTTCAGTTCCTttCGATCTAACTATCCATGCATCTACCT	Grm6_41	CGTTGTGTCGCATGAAGGTAGCAATGATAGTTGTGGTGGCttCGCTAAGTCGAATCAATGCATAGCTAGTCAC	Col11a1_41	CATCAGCACCTGGACGGCCCCTCTTTCCAGttCGGTATCTGCGTCTATCTAT	Igfn1_41	TCTGCAGCCGGTGGTCAGTATCTGTGGTCTGAGttCGAACTACCTACTCATCTAACGCTAA	Slitrk5_41	GCGTCTCAGGTTGCCTAGATCCCCAAAGGCCttCGTTCGTACCTATCCATCTATCATTC	Gpr179_41	TAGCGTGGTTCGTGGAAGGCTGAGGGGACAGttCTCGCATCCATCATGAGTGAATCTGTAGTCCATTGAGTGACATGT	Neto1_41	CTGCCTTTCGCGCTGGACAGTTGGGATCCAttCGTAAGTAGATCGGAC	Glyt1_41	GGAGAAGCTGGCTGCATAGTTGTCCATCAGCAGCAttCGTAGTGACGATGAAT	Kcnma1_41	GGAGCTTAAGCTTCACAAAACACAGCTCACAAACAGTAGGGAAGGttCGGCAATCGTCATTCAATGTAAGTAGCTGTA	Prox1_41	GGGATCTGGAGAGGTGGGAAGACCTGAGGAACCTGttTACAGGCATGCTGAGTCTACGTCAATCGAGTCATCACTATGTACA	Erbb4_41	CCCATCATAAAGGTTGCAAGACTCTATGCAGATCTTTCCCCTGttCGCGAGTTAGTATGAG	Pcdh17_41	CCCGCTAGGCGCTGCAAAATCCACTCCCTCttCGTTACTCGTCTACATTCAGCTGCATCATAC	Tacr3_41	AGACACATTGCCATTGTTAAATGACAGACACCGGATACTTAGAGCATCTTttCGATAGCTCAGTCATTCATT
Prkca_42	CTCTCTGACATCCCTCTCTCCCTCGGGCCCttGCGAGCGGTGGAATATCGGAAGCTAATAGACAAAGTGGATCAGACA	Vsx2_42	GCAGAGAATGCAGAGGTTACACCGTGGACCAGCTttCGGTTAGTAGTAGATCCAGA	Grik1_42	TGTTGGACCTGTCTCTGTTGCCATCCGTCATGTTCAttCGATCTAACTATCCATGCATCTACCT	Grm6_42	CTAAGCTCACGGCCAGAGGCGCGGACTATGttCGCTAAGTCGAATCAATGCATAGCTAGTCAC	Col11a1_42	CCCTTAGACCCAGATTCTCCTGGCATGCCTCTTCCTCttCGGTATCTGCGTCTATCTAT	Igfn1_42	CGTCTTCTGCTTCGGAGGCCAGAGCTTCTGGAGttCGAACTACCTACTCATCTAACGCTAA	Slitrk5_42	TGGGCTCAGCCTCTCAATCCTGTTGCCATTCAGATAGAGttCGTTCGTACCTATCCATCTATCATTC	Gpr179_42	AGAGAGCAGTAGCTCATTGTGCAGGGCAATGCTCATGttCTCGCATCCATCATGAGTGAATCTGTAGTCCATTGAGTGACATGT	Neto1_42	TGGAAGCGTCCCTTGTGCTGAGGTTACTGCGAttCGTAAGTAGATCGGAC	Glyt1_42	GCCCATAGATGTACATGATGGATACACACATGATACAGGAGATGACAACCttCGTAGTGACGATGAAT	Kcnma1_42	GGCTCTCTCTGTTGGCAGACTTGTACTCAATGGCTATCATCAttCGGCAATCGTCATTCAATGTAAGTAGCTGTA	Prox1_42	GGTTTTCCCCGTTGACTGCGAATCTGGCCTGGttTACAGGCATGCTGAGTCTACGTCAATCGAGTCATCACTATGTACA	Erbb4_42	CACACTCAACACAGATGGAGCCGTTTTCAAACTCTCGAAATTCttCGCGAGTTAGTATGAG	Pcdh17_42	AGTCTGGAAGAGATGATAATGAGCTGAAGAATTGCTTGGTTTTCCTCACTttCGTTACTCGTCTACATTCAGCTGCATCATAC	Tacr3_42	TCTTGGAAAACCCCTCTGCTGTTCGGAGGTCACAAttCGATAGCTCAGTCATTCATT
Prkca_43	TCTCCAGTTTCTCCCAGTCGATTCTCCTGAAGAAGGCATGttGCGAGCGGTGGAATATCGGAAGCTAATAGACAAAGTGGATCAGACA	Vsx2_43	CCCTGTTTAGACTTGAATCTGCCCATCAGCAGGCAGGttCGGTTAGTAGTAGATCCAGA	Grik1_43	GGTGACAATGAGCGTTCGGTTAGCCAGCGAATCTGTGATATttCGATCTAACTATCCATGCATCTACCT	Grm6_43	GCGTAGATCAGGAAGATGCCGGTGAGCAGCACATAGttCGCTAAGTCGAATCAATGCATAGCTAGTCAC	Col11a1_43	GGCAGACCTGGAAGTCCATCAAACCCTCGGTCTttCGGTATCTGCGTCTATCTAT	Igfn1_43	GGATTGCCCTCCCTTGATGCTGATGCCTCCAGttCGAACTACCTACTCATCTAACGCTAA	Slitrk5_43	GGAGGAAGAGATACTGCAGGCTCTGCAGGCCATAGAATAATTCttCGTTCGTACCTATCCATCTATCATTC	Gpr179_43	CCAGCACAAACCTGGCAGTGTGGAAGGCAGTttCTCGCATCCATCATGAGTGAATCTGTAGTCCATTGAGTGACATGT	Neto1_43	GGGCTTGACTGGCTGTGTGGGTATCTCTGCCAAAAttCGTAAGTAGATCGGAC	Glyt1_43	GGGAAATCCTAGCATCATCTGGATGTCCTGGAAGTAGTTACGGTttCGTAGTGACGATGAAT	Kcnma1_43	GGGATCTGTGACGTCATCATGACAGGCCTTGCAGTAAAAttCGGCAATCGTCATTCAATGTAAGTAGCTGTA	Prox1_43	ATCACCAAAGCATTGCAGGCGCTGGTTGGCttTACAGGCATGCTGAGTCTACGTCAATCGAGTCATCACTATGTACA	Erbb4_43	TGTGAGGAGTCCATCTTCCATTTTCTCACACTGGGAGTttCGCGAGTTAGTATGAG	Pcdh17_43	GGGAGGTTCAAACTTGCGTGATGAGGCTGGCGATAAAAttCGTTACTCGTCTACATTCAGCTGCATCATAC	Tacr3_43	TGTAGGTCATGTTTCCCTTGCTCATCATAGCATTTTAGAGCCTCCTTAttCGATAGCTCAGTCATTCATT
Prkca_44	ACACTTTGGGCTTGAATGGTGGTTGGATCTCCCTGTttGCGAGCGGTGGAATATCGGAAGCTAATAGACAAAGTGGATCAGACA	Vsx2_44	GCGTGAGACAGGTTTGGGGAAGGACTCAATCTGAGAGTTGttCGGTTAGTAGTAGATCCAGA	Grik1_44	GGTTTATCGGATTTCCTGTACATCACGTAGGGCTCTTCCAGAATAGTttCGATCTAACTATCCATGCATCTACCT	Grm6_44	TGCACAAGGCTCGGCTACCATGAGGAAGGTGATGttCGCTAAGTCGAATCAATGCATAGCTAGTCAC	Col11a1_44	GTGGACCTCTTTCTCCCCTGTGACCTTTGTCACCAttCGGTATCTGCGTCTATCTAT	Igfn1_44	GCCCCACTAATCTCTTTGAGGGAACCCCGCTCTCttCGAACTACCTACTCATCTAACGCTAA	Slitrk5_44	GGATCAAAAGTCCCAGCCTGGATCTCACGGATGAGATTGTACTttCGTTCGTACCTATCCATCTATCATTC	Gpr179_44	GGAGAAGTGTCCAGTCTGGGTGCAGGGAAGGAAttCTCGCATCCATCATGAGTGAATCTGTAGTCCATTGAGTGACATGT	Neto1_44	ACCAGGATGTTCCTTCTGTTCACGGGTGGGATGAGttCGTAAGTAGATCGGAC	Glyt1_44	ACAAAGCGCCAACAGATCTGGAAGAAGAGAGGCGGttCGTAGTGACGATGAAT	Kcnma1_44	GCTCATCTTCAAAATAGATCAGCCGCCTGCAGCCACATTTTttCGGCAATCGTCATTCAATGTAAGTAGCTGTA	Prox1_44	ACTGCCAAAGGTGTCCAAGGGGTTCGGAATGATGACttTACAGGCATGCTGAGTCTACGTCAATCGAGTCATCACTATGTACA	Erbb4_44	TTGTGCAGTTGTCAGGTCCCGGTCCATGGCttCGCGAGTTAGTATGAG	Pcdh17_44	GCAAGCTAAAGGCTTTGTCTCTCCCGCCTGGACTTCttCGTTACTCGTCTACATTCAGCTGCATCATAC	Tacr3_44	TGCCCTCTCCACTTCACAGCCACACAGAACTTCTGTTTTAttCGATAGCTCAGTCATTCATT
Prkca_45	CGCGTGAAGAACTTGTCAAAGTTTTCTGCTCCTTTGCCACttGCGAGCGGTGGAATATCGGAAGCTAATAGACAAAGTGGATCAGACA	Vsx2_45	TGCGGAGAAGGCCTGAGGATGATCTACAGCACGttCGGTTAGTAGTAGATCCAGA	Grik1_45	TCAGCAGATCCAGGCAATATCCTTCAAATCTGTCATTTCCGTACAGTttCGATCTAACTATCCATGCATCTACCT	Grm6_45	CGAGCAAGAGTCTTCGGGAAGCACAGACGGCttCGCTAAGTCGAATCAATGCATAGCTAGTCAC	Col11a1_45	CATTCCATCATCGCCAGGGAGGCCAGGTGGttCGGTATCTGCGTCTATCTAT	Igfn1_45	CATGTTTGCCAAAGGCACCCCTGTCTGGGCttCGAACTACCTACTCATCTAACGCTAA	Slitrk5_45	GCAGTTGGTTGTTATTCAAGAATAGCAGCTGGAGGTTTGGGACttCGTTCGTACCTATCCATCTATCATTC	Gpr179_45	TGTGGCTGTGACTGTACTGTGGGTATGGAGGAAGAAGAttCTCGCATCCATCATGAGTGAATCTGTAGTCCATTGAGTGACATGT	Neto1_45	GGCATCGGCGGCATCTTGTGAGTAGTTGTGTTTCATGttCGTAAGTAGATCGGAC	Glyt1_45	TGATTGGCCGGTACTGGATCACCGTGAAGATGAGAATGAAAAttCGTAGTGACGATGAAT	Kcnma1_45	CTTCGGGGAGGTGTTGGGCGAGTTCCTCATGttCGGCAATCGTCATTCAATGTAAGTAGCTGTA	Prox1_45	GCTTCCGTCTGGTCTGTGGAACTAGGCATCTGCACttTACAGGCATGCTGAGTCTACGTCAATCGAGTCATCACTATGTACA	Erbb4_45	ACATTTCTCCACACAGTTTGGACCATCCTTAAAATGAGAGCACTttCGCGAGTTAGTATGAG	Pcdh17_45	ACAGCATTCGCACTGGGAGAGATGCAGCCGttCGTTACTCGTCTACATTCAGCTGCATCATAC	Tacr3_45	AGCCTTCTTCCTACCATATCTCCCTACTCTTTGAGGCTGAGTTTTCTATTttCGATAGCTCAGTCATTCATT
Prkca_46	CGCGTGAAGAACTTGTCAAAGTTTTCTGCTCCTTTGCCACttGCGAGCGGTGGAATATCGGAAGCTAATAGACAAAGTGGATCAGACA	Vsx2_46	TGCAAAGGAGGAACATGTAGGGCAGGCTCGGttCGGTTAGTAGTAGATCCAGA	Grik1_46	TCCATATTTGCCGTCAGGAACCAGTTTAACATCATAAAGGAAACCTAGGAttCGATCTAACTATCCATGCATCTACCT	Grm6_46	GGGCAGAGTAGCTGAGCGTGGTACCCAAGCttCGCTAAGTCGAATCAATGCATAGCTAGTCAC	Col11a1_46	GACCCCTGGGCCCGATCTCCCCATCTTCTCttCGGTATCTGCGTCTATCTAT	Igfn1_46	TCCCCAAGTAGAATTAACTATGTCTTCATCCACCACCAAGGGATAGCttCGAACTACCTACTCATCTAACGCTAA	Slitrk5_46	CAGGCCAGAGAAGACACCGGAAGGCATGGCttCGTTCGTACCTATCCATCTATCATTC	Gpr179_46	CCCCTGGCTTCCAGAACTTAGGGATGAAGATCAGAGCAAGttCTCGCATCCATCATGAGTGAATCTGTAGTCCATTGAGTGACATGT	Neto1_46	GGTGGGCACCTCCTCAATCTCGTCGATGTCACAttCGTAAGTAGATCGGAC	Glyt1_46	AGCCCAGCCTGGGTACTGGTAGTGGTTGTAGGttCGTAGTGACGATGAAT	Kcnma1_46	TCTGATCATTGCCAGGAATTAACAAGGGGTCATGCCTCATCAGttCGGCAATCGTCATTCAATGTAAGTAGCTGTA	Prox1_46	CGGGCCAGAGGCAGATTGCTCGGATGAGTTTTttTACAGGCATGCTGAGTCTACGTCAATCGAGTCATCACTATGTACA	Erbb4_46	AGGGTGGCACTCCCGATCCTGATCTGCATACTTAAAAttCGCGAGTTAGTATGAG	Pcdh17_46	CTCCTTATTCCGCTCAAGTTGCCCGAACCTGTTGATCTttCGTTACTCGTCTACATTCAGCTGCATCATAC	Tacr3_46	GGCAATGCTTTGACTATCTCTCCTTTTCTGCTAAGTGTTTTGGAGGGAATttCGATAGCTCAGTCATTCATT
Prkca_47	CCAGCTGATCTGGTGGTGTTAAGACAGGCTGTCCTttGCGAGCGGTGGAATATCGGAAGCTAATAGACAAAGTGGATCAGACA	Vsx2_47	CCTAGACACTGACAAGGTGGTGTGGCCCACCTCttCGGTTAGTAGTAGATCCAGA	Grik1_47	CATCCCGTTCCACTCCCCTTTGTCATTCTGGGCttCGATCTAACTATCCATGCATCTACCT	Grm6_47	TGCGGTAGATGCGGTTGGTCTTGGTGAGCAttCGCTAAGTCGAATCAATGCATAGCTAGTCAC	Col11a1_47	CCAGCAAGCCTCTTGGACCAGCTTCACCTGGttCGGTATCTGCGTCTATCTAT	Igfn1_47	AGAGTGACCCTGAGTTGTCCTCCTTCCAGAAAGCTCTTTTttCGAACTACCTACTCATCTAACGCTAA	Slitrk5_47	TGAAGCTGTTACCCCTCAGGTTCAGCCTGAGAAGTGTttCGTTCGTACCTATCCATCTATCATTC	Gpr179_47	TCCTCATACACTTCATCCAAGATTTCTTCCCGGGGAGGTGttCTCGCATCCATCATGAGTGAATCTGTAGTCCATTGAGTGACATGT	Neto1_47	AGAGACCCAATGAGGCAGAACCGCTGGACAGATTTTttCGTAAGTAGATCGGAC	Glyt1_47	ACGACAAAGCCATGAGGAAGCCGATGGCCACttCGTAGTGACGATGAAT	Kcnma1_47	GGTGCACACCAGTGAAACATTCCAGTGGAGTCGTACTTTTttCGGCAATCGTCATTCAATGTAAGTAGCTGTA	Prox1_47	GAAGCTAGGGGTGGTGAAGCCTGCAGTGGCttTACAGGCATGCTGAGTCTACGTCAATCGAGTCATCACTATGTACA	Erbb4_47	GTTACACCCCTGGGTGCAGTTTGGATGGCAttCGCGAGTTAGTATGAG	Pcdh17_47	GTCTGCGAGTCTTTCCTTCCCTCCGCACCCttCGTTACTCGTCTACATTCAGCTGCATCATAC	Tacr3_47	CCCAAATTTGACTGCAACTTAGTTTAGCACTCAAAACACCTAGTGGTCAAttCGATAGCTCAGTCATTCATT
Prkca_48	ACTGCACTTTGCAAGATTGGGTGCACAAACTGGGGttGCGAGCGGTGGAATATCGGAAGCTAATAGACAAAGTGGATCAGACA	Vsx2_48	AAAGCAAGCCACAGCATTGCCGAGAAGCGCttCGGTTAGTAGTAGATCCAGA	Grik1_48	CCACTGCTAGGTCAGCTCTGTGGTCGATGAGTTCCTTAACttCGATCTAACTATCCATGCATCTACCT	Grm6_48	GGCGTGACAGAGCGCTTCCCTTGCTCGAAAAttCGCTAAGTCGAATCAATGCATAGCTAGTCAC	Col11a1_48	CATCTATACCTCCGATACCAGGCTGCCCAGGGGttCGGTATCTGCGTCTATCTAT	Igfn1_48	ACAGTCTCCCTCTCTTTGGGACTGACTATCCCCTGGAttCGAACTACCTACTCATCTAACGCTAA	Slitrk5_48	AGTCAGCTGATCCAAAACTCCACTCACTGGCAAGGAAGttCGTTCGTACCTATCCATCTATCATTC	Gpr179_48	TAGGAGCCTGAGCGTTGCAGGTCCAGCTCAttCTCGCATCCATCATGAGTGAATCTGTAGTCCATTGAGTGACATGT	Neto1_48	GTCCACTTTTCACAATTCACTACGGAATTTTCTTTTCACAGTCCCCATGTttCGTAAGTAGATCGGAC	Glyt1_48	GGAACAGCGCGTACAGTGGGATGCAGATGACAGttCGTAGTGACGATGAAT	Kcnma1_48	TGGCAGCTTCACTTCGAGTCAAGATGACTTTCTCAATCTCCTTGttCGGCAATCGTCATTCAATGTAAGTAGCTGTA	Prox1_48	AAGCCATCAAGGGCAGGGGAAAGGGATGGCttTACAGGCATGCTGAGTCTACGTCAATCGAGTCATCACTATGTACA	Erbb4_48	CGTCCATGGGTAGTAAATGCAGTCATGACTAGTGGGACCttCGCGAGTTAGTATGAG	Pcdh17_48	TACATCCCAGACCGGTGGGGTGGGAACAGGttCGTTACTCGTCTACATTCAGCTGCATCATAC	Tacr3_48	GGAGATGCTGGTGTCTGGCTTGATGACGTCTAAGTACTATTAACTTGTTttCGATAGCTCAGTCATTCATT
Prkca_49	GGATCATTTCCCACTGCTGGGGATGCTGGGGttGCGAGCGGTGGAATATCGGAAGCTAATAGACAAAGTGGATCAGACA	Vsx2_49	CAAAAGCTCTGGGTGAGGGCTCACCAGCAGTttCGGTTAGTAGTAGATCCAGA	Grik1_49	TCAATGACTTTCTCCCGTACATACGTGATGGTGAGAGGGGttCGATCTAACTATCCATGCATCTACCT	Grm6_49	CTAGCTGCGAGGTGGGGCTGATGAAGGGTGttCGCTAAGTCGAATCAATGCATAGCTAGTCAC	Col11a1_49	TGGGGACCCATGTTTCCTTTTGGTCCTTGGGGttCGGTATCTGCGTCTATCTAT	Igfn1_49	CCCTGGAGATGAGACCTTCTGGGGAGGCTTCTACCttCGAACTACCTACTCATCTAACGCTAA	Slitrk5_49	GCAGGTACAATCCCAAGGGTTGTCATGTAGATCTATTTGAATGAGGGAttCGTTCGTACCTATCCATCTATCATTC	Gpr179_49	CTCCATGCCGAGGCGATGCTGCTGTTGAGGttCTCGCATCCATCATGAGTGAATCTGTAGTCCATTGAGTGACATGT	Neto1_49	CGAAGGAATAACACATGTCTGCAACTCTTAAGTTTGGATAAAGGCAGTGGttCGTAAGTAGATCGGAC	Glyt1_49	GAAGTGTGTCCCCATCTGTGCGGCAGAGCTttCGTAGTGACGATGAAT	Kcnma1_49	AGATGCAGACTACGACATGGCCACTCAGGACAGTCAttCGGCAATCGTCATTCAATGTAAGTAGCTGTA	Prox1_49	GCCGGAGGGAGCACCTAGTGGACTCTGAAATGGttTACAGGCATGCTGAGTCTACGTCAATCGAGTCATCACTATGTACA	Erbb4_49	TGGAGTTCTAGCGTGTTGTGGTAAAGTGGAATGGCCttCGCGAGTTAGTATGAG	Pcdh17_49	GGGCCCACAAAAGGAAGCAGCAACAGATGGAAAGGttCGTTACTCGTCTACATTCAGCTGCATCATAC	Tacr3_49	TTTGCATGGCAGTGGGAAGCAGCTGGCTCAttCGATAGCTCAGTCATTCATT
Prkca_50	AGGCCTCTGTGTGGAACAAAATACAAGGCCATAGCCTTttGCGAGCGGTGGAATATCGGAAGCTAATAGACAAAGTGGATCAGACA	Vsx2_50	AAATGCTTCAGACACCCAGGCCCTGGGGTGttCGGTTAGTAGTAGATCCAGA	Grik1_50	GGTAAAGGATGCTAATGCCCAGAGTCATGAAAGGCTTGGAGAAGttCGATCTAACTATCCATGCATCTACCT	Grm6_50	ACCTGCAGGGAGGTAAGGCCGAAGGTGATGAttCGCTAAGTCGAATCAATGCATAGCTAGTCAC	Col11a1_50	TTTCCTTGCTGACCTGGTGGTCCAGGCTCCttCGGTATCTGCGTCTATCTAT	Igfn1_50	TGTCCTCTCTCCAGGAAGCCCAAATCTGATTCTGTATCCTCTttCGAACTACCTACTCATCTAACGCTAA	Slitrk5_50	TGCTCAATCCACAGCTTCATGCCCACCACGTCttCGTTCGTACCTATCCATCTATCATTC	Gpr179_50	CATCCCGAATATCCCCTGGCTCCAGGCTGCttCTCGCATCCATCATGAGTGAATCTGTAGTCCATTGAGTGACATGT	Neto1_50	GGACACATCATTGTGCAGCAGCAGGGAGTCTTGCttCGTAAGTAGATCGGAC	Glyt1_50	GGCCCCAGTCTCTGCTTGGCTTTGTGGCATTTTttCGTAGTGACGATGAAT	Kcnma1_50	GGCCAATCAGGGCTGAGCTGACATCCCCAAttCGGCAATCGTCATTCAATGTAAGTAGCTGTA	Prox1_50	TCAGGAGAGGCTCTGTCCTTCCCCGAGAAGGAttTACAGGCATGCTGAGTCTACGTCAATCGAGTCATCACTATGTACA	Erbb4_50	GAGGCCTCCAATGACTCCGGCTGCAATCAGttCGCGAGTTAGTATGAG	Pcdh17_50	GCCCCTTGCTCCTCTGGCACTGAGTAATTGAGGTTTTttCGTTACTCGTCTACATTCAGCTGCATCATAC	Tacr3_50	TCCTGGGGCAACTCAGCTCACACTTGAAATATATTGTAATACTCCCCttCGATAGCTCAGTCATTCATT
Prkca_51	TCATCCTGCCCTCTCTGAGTCTAGGGACTGTTTCCATTGAttGCGAGCGGTGGAATATCGGAAGCTAATAGACAAAGTGGATCAGACA	Vsx2_51	AGAAAGAAGCCTTAACTAGCAAGTCAAAGTCATAGGCAGAAGGGTCAttCGGTTAGTAGTAGATCCAGA	Grik1_51	AAGACGCCGGGGTTGGTTCCATTGGGCTTCttCGATCTAACTATCCATGCATCTACCT	Grm6_51	AGTCAATCACGCTGTGTGGAGGTTGGGCCCttCGCTAAGTCGAATCAATGCATAGCTAGTCAC	Col11a1_51	CCTTGTGGACCAGGAAGTCCTTGAGGTCCTGGAttCGGTATCTGCGTCTATCTAT	Igfn1_51	CTGCCATTCTCACTGTCAACTCTACCAGGCCCTTGTttCGAACTACCTACTCATCTAACGCTAA	Slitrk5_51	GGCGCCTTACAGATCACTTCGTCCACTAACACCCCttCGTTCGTACCTATCCATCTATCATTC	Gpr179_51	TGGTCTTTCGGATCTCTAACTGGGCGTAGAGTTTCTTCAGCTttCTCGCATCCATCATGAGTGAATCTGTAGTCCATTGAGTGACATGT	Neto1_51	AGCTGGGGTAGTCTCAATCAGGAACTAATTTCTTCTTCAAGTTTCCGTttCGTAAGTAGATCGGAC	Glyt1_51	TGGACCTCAAACCCGTCTTCGGGAGAGGGGttCGTAGTGACGATGAAT	Kcnma1_51	GCTAGCACGAAGTGGCATCACCAGGTTCCGGttCGGCAATCGTCATTCAATGTAAGTAGCTGTA	Prox1_51	GGTCCTCAGACTTGTTGTGTCCCGAGTCAAGTCTAAGGACttTACAGGCATGCTGAGTCTACGTCAATCGAGTCATCACTATGTACA	Erbb4_51	TGACATAGACAGCAAATGTCAAAGCCATGATCACCAGGATGAAttCGCGAGTTAGTATGAG	Pcdh17_51	CATCCTTGCCGATGTTGCCAATCACCGTGCCttCGTTACTCGTCTACATTCAGCTGCATCATAC	Tacr3_51	CTCTTCCTCATCTCTAGCTTATGTCCCCAGAGTCCTACACATCTTCTTTTttCGATAGCTCAGTCATTCATT
Prkca_52	TGATGGCACCCTGGATTGAAGAGTCATCTCCCAGAGATTttGCGAGCGGTGGAATATCGGAAGCTAATAGACAAAGTGGATCAGACA	Vsx2_52	AGCTTGAGAGCCACTGGGCTACAGGAAGCTCTttCGGTTAGTAGTAGATCCAGA	Grik1_52	GCGAGGAGCACATACATCCAAATGTCTGGAGACAGGGttCGATCTAACTATCCATGCATCTACCT	Grm6_52	TGCTCAGGGTCCACCGTCCTCTGTTCCTCATttCGCTAAGTCGAATCAATGCATAGCTAGTCAC	Col11a1_52	CGCAAGCCCTGGTTTTCCTTGTGGCCCTTTTttCGGTATCTGCGTCTATCTAT	Igfn1_52	CAAGCCTTCTGTCCCGAGGATGGCTGGAGCttCGAACTACCTACTCATCTAACGCTAA	Slitrk5_52	TCAGACTTGATGGACCGCATGTAGGTCTCTGCGAATTTCTTGttCGTTCGTACCTATCCATCTATCATTC	Gpr179_52	ATGAAAGAGCGGCCCAATCCCTGGTGCGAGttCTCGCATCCATCATGAGTGAATCTGTAGTCCATTGAGTGACATGT	Neto1_52	AGCTTGCTCAAAATCACGCAGGAATGCACTATTTTCAAGCAGTCTATATttCGTAAGTAGATCGGAC	Glyt1_52	GATGGGAATCTGGGCCTTGTCCGGGTGCAGttCGTAGTGACGATGAAT	Kcnma1_52	TGGAGCCCACAAACACAATGTGTTTGAGCTCATGATAGTGAAAGTTttCGGCAATCGTCATTCAATGTAAGTAGCTGTA	Prox1_52	AGGGGTGGTGGCTCAGATGGTGTGATGACATCTTttTACAGGCATGCTGAGTCTACGTCAATCGAGTCATCACTATGTACA	Erbb4_52	AGCTCTGTCTCCAGGAATCTCCTCAAAGCACGTTTCTTTTttCGCGAGTTAGTATGAG	Pcdh17_52	GTAACTGCCAGACTTGCTCCTCCCGCTGCCttCGTTACTCGTCTACATTCAGCTGCATCATAC	Tacr3_52	GACAACCAAGTTTTGTGTCTGGGAGCATGTGTGCTGTCttCGATAGCTCAGTCATTCATT
Prkca_53	GGGGTTGGCTAACAACACTCGTGAACAGTGGCATGATTACttGCGAGCGGTGGAATATCGGAAGCTAATAGACAAAGTGGATCAGACA	Vsx2_53	GGTGGTCACCACAACACAAGGAACTGTATTAAAGGTCATAGCATTAGGAttCGGTTAGTAGTAGATCCAGA	Grik1_53	GGGGTTATACCACTCGTAGGGTGTGAACCTTGCAATCACAAAAttCGATCTAACTATCCATGCATCTACCT	Grm6_53	TCAGACATGTCACACTTGAGCACACCCCTGGCTttCGCTAAGTCGAATCAATGCATAGCTAGTCAC	Col11a1_53	TGACCAGGAGGTCCATCAGCACCAGGAAGTCCttCGGTATCTGCGTCTATCTAT	Igfn1_53	GCCCTCACTGTGTTCCTGTCCTTCTCCTCTGCTCttCGAACTACCTACTCATCTAACGCTAA	Slitrk5_53	TGGAAACCACCACATCAGAGTAGTCTGGGCATAGCAGTttCGTTCGTACCTATCCATCTATCATTC	Gpr179_53	AGGGCCTCTGGGAACTCGGCCAGGTATCTCttCTCGCATCCATCATGAGTGAATCTGTAGTCCATTGAGTGACATGT	Neto1_53	GTCCATTGAGCCTCTAGATGGTGTTTTCATGGTCCACTTTAGCATTTTttCGTAAGTAGATCGGAC	Glyt1_53	GAGTCCTGGAAGCGGCTGGAGCCGTTACTGttCGTAGTGACGATGAAT	Kcnma1_53	AGTTGTGCAGTGTTTCCCACTCCCTCTTGAGGTACTCAAttCGGCAATCGTCATTCAATGTAAGTAGCTGTA	Prox1_53	AAGAGAGTCCTTCTGCGGTGCTGGGTGGGTttTACAGGCATGCTGAGTCTACGTCAATCGAGTCATCACTATGTACA	Erbb4_53	GCCGTGCCACTGGGAGTTAAGGGCTCTACCttCGCGAGTTAGTATGAG	Pcdh17_53	CAGCAGATGCGGTGCGGAGTTCTCCAGCACttCGTTACTCGTCTACATTCAGCTGCATCATAC	Tacr3_53	AGTTCCCCTAACTGGAAAGGAAGTAATCTCACAGTGTATTCCAAGCATttCGATAGCTCAGTCATTCATT
Prkca_54	TGGGGCGAGAGAAAGGAGGAAAATCAATCTAGAGGGACTGttGCGAGCGGTGGAATATCGGAAGCTAATAGACAAAGTGGATCAGACA	Vsx2_54	CCATGGCCCCTTTGGAGGAAGTCACATAATCAGATATTCCACATATCAAAttCGGTTAGTAGTAGATCCAGA	Grik1_54	CACCACGTCTGAGTCAGGGTTGCACGGGTGttCGATCTAACTATCCATGCATCTACCT	Grm6_54	ACTGTACCCCAGGCAGCCAATGAGGGACAGAttCGCTAAGTCGAATCAATGCATAGCTAGTCAC	Col11a1_54	CACCCTTTTCTCCAGACTGGCCTTCTTTCCCAGGAttCGGTATCTGCGTCTATCTAT	Igfn1_54	TGTCCCTGGCCATATCTGTCCAGTTCACTGCCATGttCGAACTACCTACTCATCTAACGCTAA	Slitrk5_54	GATGGTACCTGGATGGAAGAGGGCGTGGGCttCGTTCGTACCTATCCATCTATCATTC	Gpr179_54	AGCTGAGGAGCCTTCGTCGGGAAGAGCCTGttCTCGCATCCATCATGAGTGAATCTGTAGTCCATTGAGTGACATGT	Neto1_54	ACAATAAGGGCGGAGGACAAAGATAACGACAGAGAGGGGttCGTAAGTAGATCGGAC	Glyt1_54	GGTTTCTCCCCTTGCAACAATTGCGCTCATATCCGGttCGTAGTGACGATGAAT	Kcnma1_54	CCGACTTAATGGTGTACCAGGCAATATGGACACTTTCGGGAttCGGCAATCGTCATTCAATGTAAGTAGCTGTA	Prox1_54	CCTGAATAAGGTGAGATGTCGGACATATCTTGAAGATCTCCACACTCAGAttTACAGGCATGCTGAGTCTACGTCAATCGAGTCATCACTATGTACA	Erbb4_54	TCGGTTTCCTTCAAAATGCGAAGTTGAGCTTGATTGGGTttCGCGAGTTAGTATGAG	Pcdh17_54	CTGTTTGGTGTAGAGGAGCCCGCTGTCGGCttCGTTACTCGTCTACATTCAGCTGCATCATAC	Tacr3_54	TGTCTGTAATTTTGTTCTGGGCCTCTTAAATGTGCCTACACATGGCttCGATAGCTCAGTCATTCATT
Prkca_55	CACATGTGCCGTTCAATAGGAACTGAGAATGGGAACCCAAttGCGAGCGGTGGAATATCGGAAGCTAATAGACAAAGTGGATCAGACA	Vsx2_55	GCTACAACAGCAGTTCTCAACCTGTGGGTCATGACCCttCGGTTAGTAGTAGATCCAGA	Grik1_55	TGAGAGCTCCAACGCCAAACCAGAAACTATTTAGCAAAGTGAAATTGTTTttCGATCTAACTATCCATGCATCTACCT	Grm6_55	TGGCATACACCGTACACGTGACCATGAGCAGGAGttCGCTAAGTCGAATCAATGCATAGCTAGTCAC	Col11a1_55	AATAGGCCCCTGAGGACCAGGAGGACCCAGttCGGTATCTGCGTCTATCTAT	Igfn1_55	CATCAAACTGGGATCCCCACGGCACCCTCTGttCGAACTACCTACTCATCTAACGCTAA	Slitrk5_55	CTCACAGCTGGAGTCGCTGCGTTCGTCCTGttCGTTCGTACCTATCCATCTATCATTC	Gpr179_55	GCCGGTGGCTTCTCCGTTTCTTGAAGGCTGGttCTCGCATCCATCATGAGTGAATCTGTAGTCCATTGAGTGACATGT	Neto1_55	TCCAGTACTGACATGCAGGGTATTTTCTCAAACTGTCAGTTCAGTCATttCGTAAGTAGATCGGAC	Glyt1_55	CAGCAGCCATCCCAGACAGGGTGTGATGGGttCGTAGTGACGATGAAT	Kcnma1_55	GCACATGTCACAGAGGTTGATGTTGACAGCCCTTAAATCAGCttCGGCAATCGTCATTCAATGTAAGTAGCTGTA	Prox1_55	GTGATTGGGTGATAGCCCTTCCTGCATTGCGCTTttTACAGGCATGCTGAGTCTACGTCAATCGAGTCATCACTATGTACA	Erbb4_55	AGCTCCCGAGCCAAGGACCTTTACCCTCTTTAGTttCGCGAGTTAGTATGAG	Pcdh17_55	GTGGCGGCATAAGGACTCACGGTCGATGCGttCGTTACTCGTCTACATTCAGCTGCATCATAC	Tacr3_55	TCTCATTCCCAGAAGGCTTGCGATTTTATGAACAGAATCAACAGTTGTttCGATAGCTCAGTCATTCATT
Prkca_56	CGGGTGAGAGCCCAGCAGCAATGAATAAAGCTAACACTTttGCGAGCGGTGGAATATCGGAAGCTAATAGACAAAGTGGATCAGACA	Vsx2_56	TGCACCCATTTTCTCTAAAGCAGGCACATGTGAACCAATGGttCGGTTAGTAGTAGATCCAGA	Grik1_56	CCTTGGGCATCAGCTCCGATCCTTGCTGCAttCGATCTAACTATCCATGCATCTACCT	Grm6_56	TGAAGGTCTCTGGCACACCTCGGGCCTTGAttCGCTAAGTCGAATCAATGCATAGCTAGTCAC	Col11a1_56	TGCTCCCTTTACTCCACGGGGACCAGGATAACCttCGGTATCTGCGTCTATCTAT	Igfn1_56	CCAGACAATCGCCCCACATTTCTGTCCCCTCCTTTTttCGAACTACCTACTCATCTAACGCTAA	Slitrk5_56	GGATCAACACGGATAAGGGCACAGAGGATGCCCCttCGTTCGTACCTATCCATCTATCATTC	Gpr179_56	TGGTCATAAGTGCTGCGGGTCTTGCGGAGGttCTCGCATCCATCATGAGTGAATCTGTAGTCCATTGAGTGACATGT	Neto1_56	AGCCTCAGTATCAAATGGCATCCTGTAACCTAGAGAGTGTTGAAAGTttCGTAAGTAGATCGGAC	Glyt1_56	ACTGGGGACATGAGCAGTGGTGGTCAAGGTGAttCGTAGTGACGATGAAT	Kcnma1_56	TGACGCCAAGATGCATTCCTTGTCCTGAAGCGAAGTATCATCAATATTATttCGGCAATCGTCATTCAATGTAAGTAGCTGTA	Prox1_56	GCTGGGGTAGCGGGTGTAAAAGAACATGAGTTTTGCCTTTTttTACAGGCATGCTGAGTCTACGTCAATCGAGTCATCACTATGTACA	Erbb4_56	TGTTTCACCTTCAGGCACCCAAATACCTTTATAAACGGTTCCAAAttCGCGAGTTAGTATGAG	Pcdh17_56	GCGAAAACCTCTAGGGAGAGCTGGCACTTGGCATTttCGTTACTCGTCTACATTCAGCTGCATCATAC	Tacr3_56	ACCAGGCAATTGCCTCTGCCCTGATCTTCAGAAATATTCTTATGTTGATAttCGATAGCTCAGTCATTCATT
Prkca_57	AGCTGTCCCCAAGAGAAGGGGTGATAAAGGAACTTGAACAttGCGAGCGGTGGAATATCGGAAGCTAATAGACAAAGTGGATCAGACA	Vsx2_57	GGTCAAAGTGAGGCCATGTCCGGGGCTTTTAAGCttCGGTTAGTAGTAGATCCAGA	Grik1_57	GCCAGGTTGGCAGTGTAGGATGAGATGATGATTAGGGTGAAAAttCGATCTAACTATCCATGCATCTACCT	Grm6_57	GTGTACATGGTGAAGCCGATGGGCTTGGCTTCATttCGCTAAGTCGAATCAATGCATAGCTAGTCAC	Col11a1_57	CCTTTTCGCCTTTAGAGCCCTTGAGACCTCTGACACCATCttCGGTATCTGCGTCTATCTAT	Igfn1_57	CCTCTCCTTTCTCAGGTTACCCCTACCTTCCGTCACAttCGAACTACCTACTCATCTAACGCTAA	Slitrk5_57	CCACAAAGACGGACATGATGAAAACCAGCAGCAGACTGAttCGTTCGTACCTATCCATCTATCATTC	Gpr179_57	CGTGGAGTCGAAGGGGAGAGTGTTATGTTCCCTGTGGttCTCGCATCCATCATGAGTGAATCTGTAGTCCATTGAGTGACATGT	Neto1_57	TCCGGCTGTTGTCTTAGACTAGATTTCTTTGCTATTTGAAGTTCCTGGTTttCGTAAGTAGATCGGAC	Glyt1_57	CCCCAGCTGCTGTCTTGGCATCCAAAGGATGTGTAAAttCGTAGTGACGATGAAT	Kcnma1_57	GCAAGACCCCGATGCTGTCATCAAACTGCATAGATTTGATGTTGAGttCGGCAATCGTCATTCAATGTAAGTAGCTGTA	Prox1_57	TGAACTTCACGTCCGAGAAGTAGGTCTTCAGCATGTTGGAttTACAGGCATGCTGAGTCTACGTCAATCGAGTCATCACTATGTACA	Erbb4_57	GGCCAGTTGTTTCATTGAGGATCTTTATAGCCACAGGGATTTTCACttCGCGAGTTAGTATGAG	Pcdh17_57	GTTGATGTCCTGGATCTCTACCTTGATCATGCAAATCTCCTTGTCGTTAttCGTTACTCGTCTACATTCAGCTGCATCATAC	Tacr3_57	GCTTTTGGGGCAATCCTGTTGTGACCATCTGCCTTTTttCGATAGCTCAGTCATTCATT
Prkca_58	ACACACACAATTCAGCCTAGGTGCTGTAACAATGCCACATttGCGAGCGGTGGAATATCGGAAGCTAATAGACAAAGTGGATCAGACA	Vsx2_58	TGGGTCTGATTTTGGCTTGGCCTTTTAGGACTGCCTAttCGGTTAGTAGTAGATCCAGA	Grik1_58	TTTGGCCAGGTCGTCTGCGGAATCGATGGGttCGATCTAACTATCCATGCATCTACCT	Grm6_58	CCAAAGAAGATGGGGACGAAAGCCAGCCAGATAATACAGGTGttCGCTAAGTCGAATCAATGCATAGCTAGTCAC	Col11a1_58	CCTTTAAGACCCATGTCACCTTTGAATCCTGGAAAGCCATCTTCACttCGGTATCTGCGTCTATCTAT	Igfn1_58	CGGGCTCTGTTACTTGACCCTGCTGCTGTTCCttCGAACTACCTACTCATCTAACGCTAA	Slitrk5_58	TCCGTTTCATGACCAGCACGAAAAGGCCTGCTGttCGTTCGTACCTATCCATCTATCATTC	Gpr179_58	GGGGAAGCCTTCTTGGACAGGGTCCGTCTCAGttCTCGCATCCATCATGAGTGAATCTGTAGTCCATTGAGTGACATGT	Neto1_58	ACTGGATTGGCCTCCTATTAGGGCCATATGACAGGAATATCCATTTAGATttCGTAAGTAGATCGGAC	Glyt1_58	AGTGCTTTGGACACTGCTTCCCCATGCCCGttCGTAGTGACGATGAAT	Kcnma1_58	TGTCCATTCCAGGAGGTGTGAATCCTTGGGAATTAGCCTttCGGCAATCGTCATTCAATGTAAGTAGCTGTA	Prox1_58	GCTGAACCACTTGATGAGCTGCGAGGTAATGCATCTGTttTACAGGCATGCTGAGTCTACGTCAATCGAGTCATCACTATGTACA	Erbb4_58	AGAGCCTCATCCATGAACTCCACGTTGGCTTTGGttCGCGAGTTAGTATGAG	Pcdh17_58	CCATTTCTATCTGATCCGAGGGGAAAGAGGGAGCGTTGTCttCGTTACTCGTCTACATTCAGCTGCATCATAC	Tacr3_58	GGGGAAACATGCACACAATGCTTCGTAGACATCACTGAGTGttCGATAGCTCAGTCATTCATT
Prkca_59	CCCCTTCATCCCTAGAGACCCCAAAGACATAGGCTGAAAAttGCGAGCGGTGGAATATCGGAAGCTAATAGACAAAGTGGATCAGACA	Vsx2_59	GTGCATGTGTGCGTGTGCGTGTGTGTATAGATAGATAGCGttCGGTTAGTAGTAGATCCAGA	Grik1_59	TCGAGCCATCTCTGACTGCCCCGTATTCTATCTTGGTTTGttCGATCTAACTATCCATGCATCTACCT	Grm6_59	CGTTTGGATGTAGATCTTCTCAGCTGACTGGGCGGTGttCGCTAAGTCGAATCAATGCATAGCTAGTCAC	Col11a1_59	CTTGGGCCAACTTGACCCACCTCGCCTCTGttCGGTATCTGCGTCTATCTAT	Igfn1_59	GAAACTCAGGGACGCAAGGACTTCCGGCCCttCGAACTACCTACTCATCTAACGCTAA	Slitrk5_59	CGGAATTGTTGGTACTGGTGTGGTCGCTCTGGTTCTTTTttCGTTCGTACCTATCCATCTATCATTC	Gpr179_59	TTGTGAGCACTGGCAGACCTGAAGCCCAGGttCTCGCATCCATCATGAGTGAATCTGTAGTCCATTGAGTGACATGT	Neto1_59	CGTGTGCTGCAAGTACCCCACAAAGTACCTTGATAATGTTTCCAATATTCttCGTAAGTAGATCGGAC	Glyt1_59	ATCAGAGGCCATAGGAAGCCTGGCAGGCCTCttCGTAGTGACGATGAAT	Kcnma1_59	CCGTGCACTGGGCTGTTGTCGGGTGATGATCttCGGCAATCGTCATTCAATGTAAGTAGCTGTA	Prox1_59	GCTTGACGCGCATACTTCTCCATCTGGATATAGTAAAACTCACGGAAATTttTACAGGCATGCTGAGTCTACGTCAATCGAGTCATCACTATGTACA	Erbb4_59	GCGAACTAGGTGTGGGTGATCCATACTTGCCATGATCttCGCGAGTTAGTATGAG	Pcdh17_59	GTGAGCAGATAGGTGCGGAGCCCGTTCTCGttCGTTACTCGTCTACATTCAGCTGCATCATAC
Prkca_60	GCAACAGCTTCAGAGATGGCTCTACACAGGCATGGAGATAttGCGAGCGGTGGAATATCGGAAGCTAATAGACAAAGTGGATCAGACA	Vsx2_60	CCCGTACCTTTCATGTTATACAGCGTGCGTGCATGCttCGGTTAGTAGTAGATCCAGA	Grik1_60	GCTGTCTACTGCTCATGAAAGCCCACATTTTCTCATACGTGGAGATTTTttCGATCTAACTATCCATGCATCTACCT	Grm6_60	CGCTCAGGCTCAGGGACACAGTCAGTGTGGTttCGCTAAGTCGAATCAATGCATAGCTAGTCAC	Col11a1_60	GCCTTTGGGGCCTTCAGGGCCATCTTCTCCttCGGTATCTGCGTCTATCTAT	Igfn1_60	GCCTGCCTTGGAGCTGTGAGCTCCTCCTCTAGttCGAACTACCTACTCATCTAACGCTAA	Slitrk5_60	CCCATACACGCTGTACTGCATGTTGAAAGAGCTCACGTttCGTTCGTACCTATCCATCTATCATTC	Gpr179_60	TGGCTCGAGGGAGTCTTTCTCCCACTGTCAGGttCTCGCATCCATCATGAGTGAATCTGTAGTCCATTGAGTGACATGT	Neto1_60	TCTTCATATAGCTGTAATTACAGGTTGGCCACCGAGTACTCCTGTCttCGTAAGTAGATCGGAC	Glyt1_60	CCATAGTGAAACAGCTCAGGGCAGAGCATGAGGGTttCGTAGTGACGATGAAT	Kcnma1_60	CCCCAGTTGTGATGGACGGCTGGCGTAACATCttCGGCAATCGTCATTCAATGTAAGTAGCTGTA	Prox1_60	TGGTGATGGAGAGCTCTTCTGTACTGGTGACTCCATCATTGATGttTACAGGCATGCTGAGTCTACGTCAATCGAGTCATCACTATGTACA	Erbb4_60	CGTAACCAACTGGATAGTGGGACTCAGACACACTCCCAATAGttCGCGAGTTAGTATGAG	Pcdh17_60	TCCAGGGCAAAGAGGCCATGATCATCGCGGttCGTTACTCGTCTACATTCAGCTGCATCATAC
Prkca_61	GCATGCTCTTCAAAGACCGGAATGTTCTAGGAACCGCTTTttGCGAGCGGTGGAATATCGGAAGCTAATAGACAAAGTGGATCAGACA	Vsx2_61	GGCACGGAGCTATGAGCGTCTGTAGCTTAGTCTGGTTTTttCGGTTAGTAGTAGATCCAGA	Grik1_61	TGGTAAGCACCCTTTGGATCCCCTCATCGCTGTTTTttCGATCTAACTATCCATGCATCTACCT	Grm6_61	GCACATAGAGCATGCCGAGGGACACCGACGttCGCTAAGTCGAATCAATGCATAGCTAGTCAC	Col11a1_61	TTCTCTCCTGCTTGGCCAGAGGGACCTGGGttCGGTATCTGCGTCTATCTAT	Igfn1_61	CTTCTCCATGGCCAGCATCTCCACCTGGCCttCGAACTACCTACTCATCTAACGCTAA	Slitrk5_61	TATTCATACACGTGGCCCGCGGGAGTCTTCACCttCGTTCGTACCTATCCATCTATCATTC	Gpr179_61	CCACACTGAGTGACTTCTGCAGGGAGATGGGCCttCTCGCATCCATCATGAGTGAATCTGTAGTCCATTGAGTGACATGT	Neto1_61	GGGGCTCTTGTTGAGTTCAGGCTTCTCTCTTTCAGCTCATTTAGTTAAATttCGTAAGTAGATCGGAC	Glyt1_61	GGGAACCGGTGGGATGTGGACACAGAACCTCTTATCttCGTAGTGACGATGAAT	Kcnma1_61	CCGGCTTAGCGAGTTCCGTGATGATGGGAATGTTGAttCGGCAATCGTCATTCAATGTAAGTAGCTGTA	Prox1_61	AGTGCATGTTGAGGGCTCGGTATAGCTCACAATCCCttTACAGGCATGCTGAGTCTACGTCAATCGAGTCATCACTATGTACA	Erbb4_61	TAGTCCAGTAGGCAGCCATGCGGCATCAGCTttCGCGAGTTAGTATGAG
Prkca_62	CCTTTATGCTGCAGAAGCCTGCCTCTTCTAAACACCTTGTttGCGAGCGGTGGAATATCGGAAGCTAATAGACAAAGTGGATCAGACA	Vsx2_62	TGGCTCCTTATCTATGGACACCTTTCTGGGCATACAGCTttCGGTTAGTAGTAGATCCAGA	Grik1_62	TGGTGGACTCCATCAGCAGGGCGTAGTCGGttCGATCTAACTATCCATGCATCTACCT	Grm6_62	CGTTCTGCTCTGGATGGAACAGGATGACGTAGGTTTTGGttCGCTAAGTCGAATCAATGCATAGCTAGTCAC	Col11a1_62	TCCCGGCAATCCTGGAACCCCAAGTTTTCCCttCGGTATCTGCGTCTATCTAT	Igfn1_62	GGTGTCATTGCCCTCAGATGTCTGTCCTGGATATCCCCttCGAACTACCTACTCATCTAACGCTAA	Slitrk5_62	AGATGGGGTTCTTGCACATGTGGCCCAGGGttCGTTCGTACCTATCCATCTATCATTC	Gpr179_62	CTCCAGGTAGGCTTGACTGGCCACCAGCAGttCTCGCATCCATCATGAGTGAATCTGTAGTCCATTGAGTGACATGT	Neto1_62	ACTGAGCATCGTCTTCACTCAGTTTCCACTGTTTGCTAAGGAAttCGTAAGTAGATCGGAC	Glyt1_62	TGGGGTCAGGAACACTGGTCACGAGGCTGAGttCGTAGTGACGATGAAT	Kcnma1_62	TCATTCACCAACTCCGTTATCATTAGAATGTGCGTCCCACTGTTTTttCGGCAATCGTCATTCAATGTAAGTAGCTGTA	Prox1_62	ACTTCCAGGAATCTCTCTGGAACCTCAAAGTCATTTGCTTTGTTGTttTACAGGCATGCTGAGTCTACGTCAATCGAGTCATCACTATGTACA	Erbb4_62	TCAACAGCAGCTGTGATCCAATGTTATCCTTGTGTTCATGAACAttCGCGAGTTAGTATGAG
Prkca_63	AGGAGAGCCTAGCTGTGAGATGATTTCGATAGAGGTGCCTttGCGAGCGGTGGAATATCGGAAGCTAATAGACAAAGTGGATCAGACA	Vsx2_63	CCACTCCTTTGCAGGCAGAAGGCATTCAGTCCAACttCGGTTAGTAGTAGATCCAGA	Grik1_63	TCTGAGTGAGGTTGCAGTTCCTCTGTGTCACATACTCAATGCttCGATCTAACTATCCATGCATCTACCT	Grm6_63	TCTTCTTGAGGCTGCGCTTCCGCTTCTGCAttCGCTAAGTCGAATCAATGCATAGCTAGTCAC	Col11a1_63	GGAAATCCAGTGGATCCCTTTGGACCTTGTCTTCCTGGATAttCGGTATCTGCGTCTATCTAT	Igfn1_63	GTGCACCCCAGAAGTTTCCTGTCTCCAGATAGTGATGATTTCTGttCGAACTACCTACTCATCTAACGCTAA	Slitrk5_63	TCCTCCACGGAATTGCCTTCTCGAGACCGGTttCGTTCGTACCTATCCATCTATCATTC	Gpr179_63	GCCTTCTTTCTTTCCTCTCTCTCTTTTGCCTGCCGATAGGTTTCttCTCGCATCCATCATGAGTGAATCTGTAGTCCATTGAGTGACATGT	Neto1_63	TGTGTGTGTGTGTGTGTGTGTAGGCCAGAAGTCCACttCGTAAGTAGATCGGAC	Glyt1_63	GGAAGATACAGATTTTCCTGGGCAGAGGCTAGGGTCTGTTCttCGTAGTGACGATGAAT	Kcnma1_63	GCTCTGTGTCAGGGTCATCGTCATCGTCTTGGTCCttCGGCAATCGTCATTCAATGTAAGTAGCTGTA	Prox1_63	GGAAGGATCAACATCTTTGCCCGCGATGATGGCATTGAAAAttTACAGGCATGCTGAGTCTACGTCAATCGAGTCATCACTATGTACA	Erbb4_63	TCTTCTAGGTACATCATTCCCTTAGCAATCTGGACACACCAGTttCGCGAGTTAGTATGAG
Prkca_64	GGTTGCAGGGTATGTGACTGTCAAGCAGATAGGTGGAGAAttGCGAGCGGTGGAATATCGGAAGCTAATAGACAAAGTGGATCAGACA	Vsx2_64	AGACAGGGACATCTGAAGACATGCCATCAGTATGGACAGTGttCGGTTAGTAGTAGATCCAGA	Grik1_64	CCCACTCCATAGCCTTTGGAGTCTATGAGGCCCCttCGATCTAACTATCCATGCATCTACCT	Grm6_64	CTTGGCGTCCTCTGAGTTCTCGCTCTTGGGCttCGCTAAGTCGAATCAATGCATAGCTAGTCAC	Col11a1_64	CACCTTTCTCCCCGTTGGCACCTGGAAATCCAttCGGTATCTGCGTCTATCTAT	Igfn1_64	TGGAAAGAGCCCTCAGCTTTGGCCTCAGGACTCttCGAACTACCTACTCATCTAACGCTAA	Slitrk5_64	TGCTGTAAGTGACCTTGAGCTCGTGCAGGTCTTTGTttCGTTCGTACCTATCCATCTATCATTC	Gpr179_64	TAGAGGCCATTCCAGCCTCCTGGTCGATGGCttCTCGCATCCATCATGAGTGAATCTGTAGTCCATTGAGTGACATGT	Neto1_64	GGTTTGAGGCATAAATACCTTTCAGCATAGAATAAGCGGATTTGCAGGAttCGTAAGTAGATCGGAC	Glyt1_64	AAGTAACACTGTACAGCCCCGGGGCCCTCAttCGTAGTGACGATGAAT	Kcnma1_64	GCTGTCCCACAAGCAAAGGGCTGTGTGAGGTACttCGGCAATCGTCATTCAATGTAAGTAGCTGTA	Prox1_64	TCCAGCTTGCAGATGACCTTGTAAATGGCCTTCTTCCAttTACAGGCATGCTGAGTCTACGTCAATCGAGTCATCACTATGTACA	Erbb4_64	GCTGCCAGATCCCGATGAACAAGCCGTCTTttCGCGAGTTAGTATGAG
Prkca_65	TGGCCCACTCTCGACTCCATATCTCCTTCTGATTAGGGATttGCGAGCGGTGGAATATCGGAAGCTAATAGACAAAGTGGATCAGACA	Vsx2_65	GGTGGAAGGGGCATCTGCAGACAGAGACATCTGCttCGGTTAGTAGTAGATCCAGA	Grik1_65	AGCAATTGTAATTTTATCCCGGTAAGGGGAGCCGATAGGTGTCttCGATCTAACTATCCATGCATCTACCT	Grm6_65	GCAACCTGTGGCACCCACACTCAACCTTGCTAttCGCTAAGTCGAATCAATGCATAGCTAGTCAC	Col11a1_65	TCTGGAACCTCGAGGACCCGTTGGACCACGttCGGTATCTGCGTCTATCTAT	Igfn1_65	CCTCCCCACAATCCCATGACCATCTGCGCTCttCGAACTACCTACTCATCTAACGCTAA	Slitrk5_65	TCTCCTCCTCCCCAGGCTGCATCTGCATCTGttCGTTCGTACCTATCCATCTATCATTC	Gpr179_65	TGCCAGGAGAAGGTGGGGCTGACAGAGGAGttCTCGCATCCATCATGAGTGAATCTGTAGTCCATTGAGTGACATGT	Neto1_65	TCTGGAAAGTGATCCTAGCATCTCCCCTATCGACAAGTCAATATCTGTttCGTAAGTAGATCGGAC	Glyt1_65	TGGGGCAGGGGATGGCAACCACAGGTAATACAATTTAAAAttCGTAGTGACGATGAAT	Kcnma1_65	GCTCATGAGTGAGTCCAGGACGCTGACGGCAAATttCGGCAATCGTCATTCAATGTAAGTAGCTGTA	Prox1_65	GGAGTTCTTGTAGGCAGTTAGGGGATTTGAAAATCTCAGGAACTTCACTttTACAGGCATGCTGAGTCTACGTCAATCGAGTCATCACTATGTACA	Erbb4_65	CGGGCCAGTCCAAAATCTGTGATTTTAACATGATTTGGAGATTTCACTAAttCGCGAGTTAGTATGAG
Prkca_66	CCTGGGAAGAGCAATGCTTTCACTTCCAAGGCTCATTGATttGCGAGCGGTGGAATATCGGAAGCTAATAGACAAAGTGGATCAGACA	Vsx2_66	CCCAGAAGGCTCTGCACCCCTAGTACATGTATAAAGCCAttCGGTTAGTAGTAGATCCAGA	Grik1_66	CCCTCCACCATTTCTCTTTCATCATATGAAGCTTCCCTTCTTCTTGTAGTttCGATCTAACTATCCATGCATCTACCT	Grm6_66	AAGCCACGAACAGCAAAGGAAGGGCAGGGAttCGCTAAGTCGAATCAATGCATAGCTAGTCAC	Col11a1_66	CCTTCGGACCAGGTTTTCCCGTGGGACCTCTttCGGTATCTGCGTCTATCTAT	Igfn1_66	AGATCTTCTGGGCCTTCAGGGCCAGGTTTGTAGACttCGAACTACCTACTCATCTAACGCTAA	Slitrk5_66	TAGGCGGGGCTCCTCAAATGGTGGCTTTCCttCGTTCGTACCTATCCATCTATCATTC	Gpr179_66	GCAGTGGTTTGAGAGCTGTCCATGCTGCTGCTCttCTCGCATCCATCATGAGTGAATCTGTAGTCCATTGAGTGACATGT	Neto1_66	ACGTGGGTATTTCATGTAACATGGGCTACCACCAAGATTCTAAAGAATGAttCGTAAGTAGATCGGAC	Glyt1_66	CAGGCCTGGAAGACACACTGGACCCAAGGCttCGTAGTGACGATGAAT	Kcnma1_66	CCAGGGTCCGTATTAGGGTGAGGATATTGTCATTGAAGTATGTCGCttCGGCAATCGTCATTCAATGTAAGTAGCTGTA	Prox1_66	ACCAACAGCTGACATCACAACATATCCATGCCTCCCCttTACAGGCATGCTGAGTCTACGTCAATCGAGTCATCACTATGTACA	Erbb4_66	CCATCCATTTAATTGGCATCTTGCCACCATCAGCATTGTATTCTTTTttCGCGAGTTAGTATGAG
Prkca_67	CCACTTTGAGAGGTTCAGCTTCCTGTTGCTGTCCCAttGCGAGCGGTGGAATATCGGAAGCTAATAGACAAAGTGGATCAGACA	Vsx2_67	TGTGGTTGGCCTGGGAATACAGGAGCAGAGGACttCGGTTAGTAGTAGATCCAGA	Grik1_67	GCACTGGCTTCTTTACTGTCTTCTTCAGGGCAGCCATTTCttCGATCTAACTATCCATGCATCTACCT	Grm6_67	CCTCCGATGGTCTCTGAGGATCTTTCACAGCTTCCTCTTTGttCGCTAAGTCGAATCAATGCATAGCTAGTCAC	Col11a1_67	AGGACCAGGAGGGCCATCACCACCTGAAGTACttCGGTATCTGCGTCTATCTAT	Igfn1_67	CCATTCCTTCCCTGAATCTCTTGTAGGCCACTTTTCTGACTCCTAttCGAACTACCTACTCATCTAACGCTAA	Slitrk5_67	TAGGTCCTCTCGGGGCTCGATGGTGCTGACttCGTTCGTACCTATCCATCTATCATTC	Gpr179_67	GCAGCCTTCTCCCAGCCTCTTCATGAGGCCttCTCGCATCCATCATGAGTGAATCTGTAGTCCATTGAGTGACATGT			Glyt1_67	GAGACCCTGGAGCAGCCAAGTGAGGTGCAGttCGTAGTGACGATGAAT	Kcnma1_67	CCTCGAGCTCTGGTGTGGCTCCTCCTGTCAttCGGCAATCGTCATTCAATGTAAGTAGCTGTA	Prox1_67	CCTTGTGATGAAGGAAAAGAAAAGGAACCCAGAGATGAGCAGGAttTACAGGCATGCTGAGTCTACGTCAATCGAGTCATCACTATGTACA	Erbb4_67	GACGCCATAGCTCCAAACATCACTTTGATGTGTGAATTTCCTATAATGTttCGCGAGTTAGTATGAG
Prkca_68	GTCTACGAACCCTGTGCTCCTTCTCTGTGGTTTCCCttGCGAGCGGTGGAATATCGGAAGCTAATAGACAAAGTGGATCAGACA	Vsx2_68	TGTGAAGTGGTAGGTGGGGTAACTTCACAGGATAAAGGGGttCGGTTAGTAGTAGATCCAGA	Grik1_68	GGACGAGTCCTGCAGCCAGAACAATGAAGATACCCCttCGATCTAACTATCCATGCATCTACCT	Grm6_68	CCCATCCATGCTGGGCATGATCTTTACACAGTCCTGGttCGCTAAGTCGAATCAATGCATAGCTAGTCAC	Col11a1_68	CTTGAGGTCCTTGAGGGCCCCTTTCGCCTGttCGGTATCTGCGTCTATCTAT	Igfn1_68	TTCTGGAACCTTCCACCGTCCTGCCCAAGGttCGAACTACCTACTCATCTAACGCTAA	Slitrk5_68	TAAAAGCGATCAGCGTCCTGCACCGGCGACttCGTTCGTACCTATCCATCTATCATTC	Gpr179_68	CAAGACCGGTGTGGAGACCTGGTGCCTGATGttCTCGCATCCATCATGAGTGAATCTGTAGTCCATTGAGTGACATGT			Glyt1_68	GCTGGGCCTGACAACCAGGGTTGGAACAAAGGATAttCGTAGTGACGATGAAT	Kcnma1_68	TGCTGTAGCCTCCTCGAAGTGCATTCTCCTCAGCTATTAGAGttCGGCAATCGTCATTCAATGTAAGTAGCTGTA	Prox1_68	CCTTGGGCAAAAGTAAACTAAAGGAAAACGCCCATCCCATCCttTACAGGCATGCTGAGTCTACGTCAATCGAGTCATCACTATGTACA	Erbb4_68	CCATCATAGGGCTTTCCTCCAAAGGTCATCAGTTCCCATATAGTttCGCGAGTTAGTATGAG
Prkca_69	GTCAGGCAGCTTGGCACCTCAGGGTGGATTttGCGAGCGGTGGAATATCGGAAGCTAATAGACAAAGTGGATCAGACA	Vsx2_69	TGTCAAAACAGATTTAAAATCACAACTCACTGCCCGGGCCTTTTttCGGTTAGTAGTAGATCCAGA	Grik1_69	ACCAAGGCTTTCTGTTTTGCTCCCATGAAACCTTACTTTGTTCCTAAAATttCGATCTAACTATCCATGCATCTACCT	Grm6_69	AGCGTGGATCATGGTTTAGCTCTTTCTGGAGGCACGttCGCTAAGTCGAATCAATGCATAGCTAGTCAC	Col11a1_69	GGGGCCTTTTGGTCCAGGGAATCCAACTGGACttCGGTATCTGCGTCTATCTAT	Igfn1_69	TGTCCCACTGTCCAGCTCTGAGGAAATTGGAGGCttCGAACTACCTACTCATCTAACGCTAA	Slitrk5_69	AGTGGAGCAGTGTTTGTCTGGCTCTAAAATGCCCCTGttCGTTCGTACCTATCCATCTATCATTC	Gpr179_69	TTGGCTCTCCCAGGCAGATCCCGGACAGAGttCTCGCATCCATCATGAGTGAATCTGTAGTCCATTGAGTGACATGT			Glyt1_69	TAAACAAGTGCTTTGGGCAGGCTGCTGGGTCGttCGTAGTGACGATGAAT	Kcnma1_69	AACGGTCCCTGTTGGCCAATGTCTGCGGAGttCGGCAATCGTCATTCAATGTAAGTAGCTGTA	Prox1_69	TGACATTCCCTTCTCCTGAAAACCAACCCTACCTTAAGTCTCCAAATttTACAGGCATGCTGAGTCTACGTCAATCGAGTCATCACTATGTACA	Erbb4_69	TCCTTTCTCCAGTAAATCGGGGATTTCTCGGGTTGGAATTttCGCGAGTTAGTATGAG
Prkca_70	CGGTTTAAGGAAGAACCCAAGCCTGCTACTGGCATGAGttGCGAGCGGTGGAATATCGGAAGCTAATAGACAAAGTGGATCAGACA	Vsx2_70	GGAGAAGATAAGAACTCAGAAGCGGGAGAAGTCTATGAAGAGAACGAAGAttCGGTTAGTAGTAGATCCAGA	Grik1_70	CCCAGCTCTTCCATGATGGCATTGAAAGAGAGACACTTCTCTACttCGATCTAACTATCCATGCATCTACCT	Grm6_70	ATGAGGCCAGCCTGCCCAGGAAAGCACAAGttCGCTAAGTCGAATCAATGCATAGCTAGTCAC	Col11a1_70	CTGGTAGCCCATCTTTCCCAGCAGGGCCAGttCGGTATCTGCGTCTATCTAT	Igfn1_70	TACTCTGCTCCACCTGGCTTCCCTGCTTCCCttCGAACTACCTACTCATCTAACGCTAA	Slitrk5_70	AATTTAGGGTATTCTGGGAGGCTGCTGCCCGCAGttCGTTCGTACCTATCCATCTATCATTC	Gpr179_70	GCCAATGTGGAGGCCGGAGTGGGAGACAACttCTCGCATCCATCATGAGTGAATCTGTAGTCCATTGAGTGACATGT			Glyt1_70	GCTCAAGCTTCCTACAGAGAAGTCCCCTTCTTTCCCTCCttCGTAGTGACGATGAAT	Kcnma1_70	CCATCTAACAGGGCTAACTGGGCCACTCGGCttCGGCAATCGTCATTCAATGTAAGTAGCTGTA	Prox1_70	GGCTCACTCCATAGCTCACGTGCACTTTACACAGGCttTACAGGCATGCTGAGTCTACGTCAATCGAGTCATCACTATGTACA	Erbb4_70	TAGTGCAGATGGGAGGCTGAGGCAGACGCTCttCGCGAGTTAGTATGAG
Prkca_71	GCGTACAAGCCATCCAAGGAACCGCACACATTTTCTAGAGttGCGAGCGGTGGAATATCGGAAGCTAATAGACAAAGTGGATCAGACA	Vsx2_71	CGAACACCTCAGTGTCCAGCTTCTTCCTTCTCACATTATGTACACTATTTttCGGTTAGTAGTAGATCCAGA	Grik1_71	GCCACAGTCTCTTTTCTCTGAGTTCGTCTCTGATGACAAGTAAGGATACTttCGATCTAACTATCCATGCATCTACCT	Grm6_71	TGGAAGCAAGTATTTCCTACTGTGGGTAAGAAGGAAGGGCTGttCGCTAAGTCGAATCAATGCATAGCTAGTCAC	Col11a1_71	AAATCCAGTCTCACCACGCTGCCCAGGGTGttCGGTATCTGCGTCTATCTAT	Igfn1_71	TGAGATTGGACCACGTGTCATCCTGAGGACCTATGTCTTCAttCGAACTACCTACTCATCTAACGCTAA	Slitrk5_71	GGAGAAAGTGTAAGCAGCCGGGCTGCATGGGttCGTTCGTACCTATCCATCTATCATTC	Gpr179_71	TTTTGAGACTGGTGCCAGAACAGGGGCGGGttCTCGCATCCATCATGAGTGAATCTGTAGTCCATTGAGTGACATGT			Glyt1_71	GAATGTGGAACAGGGTCCCCTTCCCCAGGGttCGTAGTGACGATGAAT	Kcnma1_71	TCACCATAACAACCACCATCCCCTAAGTCTGCAAAGGGAttCGGCAATCGTCATTCAATGTAAGTAGCTGTA	Prox1_71	GCATGGGGTATGCATGTGAGCTGTGTCACAGTCACTttTACAGGCATGCTGAGTCTACGTCAATCGAGTCATCACTATGTACA	Erbb4_71	TCAGCATCGATCATCCAACATTTGACCATGACCATGTAAACATCAAttCGCGAGTTAGTATGAG
Prkca_72	TCTGTTATTTCCCTCCTCCAGTGTGAGAATGTTGGTGGGTttGCGAGCGGTGGAATATCGGAAGCTAATAGACAAAGTGGATCAGACA			Grik1_72	TCAGAAATCTGTCCTCCAAATATGTGTCATGGGCATGGCCTTTTttCGATCTAACTATCCATGCATCTACCT	Grm6_72	GCCCAGACGGTGTCAATTTAGTCTCTGTCTTCAGGAAGAATGCttCGCTAAGTCGAATCAATGCATAGCTAGTCAC	Col11a1_72	GTGGTCCTACCACACCTCCTGGTCCAGGGGttCGGTATCTGCGTCTATCTAT	Igfn1_72	ACTCCAGACCCACAGTGGCCTCCCATCTCTCttCGAACTACCTACTCATCTAACGCTAA	Slitrk5_72	CCCTGCACCCGGGTGCAAATACTGATGGGGttCGTTCGTACCTATCCATCTATCATTC	Gpr179_72	GGGGCAGATGAAAGTGAGAAGGGTGGGGCTTTGAttCTCGCATCCATCATGAGTGAATCTGTAGTCCATTGAGTGACATGT			Glyt1_72	TAGCACGTCTGGGAAGACTGGGCCTCCGACttCGTAGTGACGATGAAT	Kcnma1_72	GGTGGGCATCTCTCAGCCGGTAAATTCCAAAACAAAGCATATTATATGTTttCGGCAATCGTCATTCAATGTAAGTAGCTGTA	Prox1_72	CGGGTTCTTCCAGAACTTCTTAACCCTAGAGAAACAGGAGACACAttTACAGGCATGCTGAGTCTACGTCAATCGAGTCATCACTATGTACA	Erbb4_72	CCATTCTTGAAAACTCAGCAGCCAGTTCTTTGAATTTAGGTCTGCTGttCGCGAGTTAGTATGAG
Prkca_73	CCAGTGTTCTGTTCCTTAGGCAATTGCTGGTCTGTGGCttGCGAGCGGTGGAATATCGGAAGCTAATAGACAAAGTGGATCAGACA					Grm6_73	GCAAGCCCTGACTTTACCACGGGTTTGAATGCCCttCGCTAAGTCGAATCAATGCATAGCTAGTCAC	Col11a1_73	CGTTCACCTATAGGACCAGTCTCACCAGTTGGTCCCTttCGGTATCTGCGTCTATCTAT	Igfn1_73	CATCAGGGCAGCTACTTGGGAACCGCCCACttCGAACTACCTACTCATCTAACGCTAA	Slitrk5_73	CAAAGACAGCACCCGGAGGGCTGTAGAGCACttCGTTCGTACCTATCCATCTATCATTC	Gpr179_73	GACCACATTTTCTTTCTTGCCTGGAAGTTCTGCATTCTCCCAttCTCGCATCCATCATGAGTGAATCTGTAGTCCATTGAGTGACATGT			Glyt1_73	TGGACTGAGGCCATTTGGCACATTGAATGGGGTttCGTAGTGACGATGAAT	Kcnma1_73	AGCTCAAACTCGTAGGGAGGATTGGTGATGACGTACCTTTTttCGGCAATCGTCATTCAATGTAAGTAGCTGTA	Prox1_73	TCAGGCTCAAATCAAACAAGGTATTCCAGTGTGTGAAGTGTTTTCCTttTACAGGCATGCTGAGTCTACGTCAATCGAGTCATCACTATGTACA	Erbb4_73	GCTTCATACGATCATCACCCTGAATAACTAGGTATCTTTGAGGGTCTCTAttCGCGAGTTAGTATGAG
Prkca_74	CCTGCCTAACAGCTGCTAGTGGTTATCCAGGTGAGTTAGTttGCGAGCGGTGGAATATCGGAAGCTAATAGACAAAGTGGATCAGACA					Grm6_74	CCAGCCCCTAGGTTACGGTGTTGGATCAAGATAAATCTTATCAAACTTGGttCGCTAAGTCGAATCAATGCATAGCTAGTCAC	Col11a1_74	AAGTCCTTGCTCGCCAGGAGGACCAGGAGGttCGGTATCTGCGTCTATCTAT	Igfn1_74	AGCCTGTGGTTTCTGGCATCTACCCTCTGACTAGACATttCGAACTACCTACTCATCTAACGCTAA	Slitrk5_74	GAGTTTTGCTTTTAACTCCAGGTACTCGTTCCGGTTCGGTTCTAttCGTTCGTACCTATCCATCTATCATTC	Gpr179_74	CTTGGTACGAGCAGAGGCAGGTGAGTGGCCttCTCGCATCCATCATGAGTGAATCTGTAGTCCATTGAGTGACATGT			Glyt1_74	TCTTGGGAGAAGGTGCTCTGACTGCAGAGGGGttCGTAGTGACGATGAAT	Kcnma1_74	GTCAAACTGCATCAGGCAGAAGATCAGGTCTGTTGGTACGttCGGCAATCGTCATTCAATGTAAGTAGCTGTA	Prox1_74	TGCCGAGGGCATTGGTTTGGATGTTTAAGAAAAGCTTGCTTAttTACAGGCATGCTGAGTCTACGTCAATCGAGTCATCACTATGTACA	Erbb4_74	TCCAAGAGATTCTGGAAGAATTTGCTGTCATTTGGACTGGGAAttCGCGAGTTAGTATGAG
Prkca_75	GCCCTGTTTCATACAAGGTCTGTGAAGTGGGACAAGGATGttGCGAGCGGTGGAATATCGGAAGCTAATAGACAAAGTGGATCAGACA					Grm6_75	TGGGGTTTTCACATTCTGGCGGACACCCTGGttCGCTAAGTCGAATCAATGCATAGCTAGTCAC	Col11a1_75	ACCCTTTGCACCTTCTTTCCCTGCAGCACCGttCGGTATCTGCGTCTATCTAT	Igfn1_75	AACCCTGGACACCCAGGCCTGGGGATGTAAttCGAACTACCTACTCATCTAACGCTAA	Slitrk5_75	CTTGCTTGCTTGTTCTAAACGCAAAAGCTCCAAGAGAGTTTCTTTGTTTTttCGTTCGTACCTATCCATCTATCATTC	Gpr179_75	TTTTCTCCACTGCCACAGACAGGGCCCTCCAttCTCGCATCCATCATGAGTGAATCTGTAGTCCATTGAGTGACATGT			Glyt1_75	GAGGGCACAGAGGACGGACAAACGGACTGCttCGTAGTGACGATGAAT	Kcnma1_75	AATGAGACAGACTGGCCCGGGATTGGCCAGttCGGCAATCGTCATTCAATGTAAGTAGCTGTA	Prox1_75	TCTCAGGAGAGTCGGTTTTGTACAAACTTGGGTCTGGGGttTACAGGCATGCTGAGTCTACGTCAATCGAGTCATCACTATGTACA	Erbb4_75	GGACCAAATATTCCTCAGCATCCATCATGTCTTCCAAATCCTCTTCAttCGCGAGTTAGTATGAG
Prkca_76	TGCTTGGTTGCTTCAGTTCAAATGGCAGATGTTTCCCTGTttGCGAGCGGTGGAATATCGGAAGCTAATAGACAAAGTGGATCAGACA					Grm6_76	TGGCAACTGAACCTCCTCAGCTCTAATCCTGGATTTCTTGTttCGCTAAGTCGAATCAATGCATAGCTAGTCAC	Col11a1_76	GGTCCATCTTTTCCTGAGATACCTTGAGGCCCGGGATCttCGGTATCTGCGTCTATCTAT	Igfn1_76	GGGTCTCTTAATCCTTCCATGTGTCCCAGTGTTCTGCCAGttCGAACTACCTACTCATCTAACGCTAA	Slitrk5_76	CCCTAAATGTTGAAACGACACAATTAATCAAATGGGTTCACCGAGTGTGTttCGTTCGTACCTATCCATCTATCATTC	Gpr179_76	CCTCTGTGAGTGCCTCACTCTCTCCAGTCCCCttCTCGCATCCATCATGAGTGAATCTGTAGTCCATTGAGTGACATGT			Glyt1_76	TAGAAGTGGCTTGGCCAGGGCTGTCACTGCttCGTAGTGACGATGAAT	Kcnma1_76	AGCTCTTCTTACTGGACGACTGTGAGGAGTGGGAGGttCGGCAATCGTCATTCAATGTAAGTAGCTGTA	Prox1_76	TTCACAGAGACAGCAGGTTGGCCTGCGTGCttTACAGGCATGCTGAGTCTACGTCAATCGAGTCATCACTATGTACA	Erbb4_76	GGATGTGTAGATGGGAGGAGGTATGTTGAAAGCCTGGGttCGCGAGTTAGTATGAG
Prkca_77	CTTCAAGGCACCCTCCTGGTTCTGGCCTCCttGCGAGCGGTGGAATATCGGAAGCTAATAGACAAAGTGGATCAGACA					Grm6_77	GGCTCTGCTCAGGGAAACGATATTTCCCCAGGTTTCCTATTGttCGCTAAGTCGAATCAATGCATAGCTAGTCAC	Col11a1_77	GCCTCTTTCACCTGGGAAACCGCGTATTCCTGCttCGGTATCTGCGTCTATCTAT	Igfn1_77	CCCATTCCAGAACTCTTCTTCGGATCCCACTGCCTCTttCGAACTACCTACTCATCTAACGCTAA	Slitrk5_77	CGAAGCTGAGAATCCCGTGCCAAGGCACTTCGttCGTTCGTACCTATCCATCTATCATTC	Gpr179_77	CCTTGGGCTTTTCCTCATCTGTATCATCGGCTTCCCCttCTCGCATCCATCATGAGTGAATCTGTAGTCCATTGAGTGACATGT			Glyt1_77	CGGGCGGCACACCGTTATTGCTACAGAGGATttCGTAGTGACGATGAAT	Kcnma1_77	CGATTTGCTGTGGACGGGATGGAGTGGACGGttCGGCAATCGTCATTCAATGTAAGTAGCTGTA	Prox1_77	GGCCAAGCTCACATCTCACCACGAGCCTGTTCTAAAGttTACAGGCATGCTGAGTCTACGTCAATCGAGTCATCACTATGTACA	Erbb4_77	CCCCATCTTGGTACACAAACTGATTCCTATTGGAGTCAATTCTTGTTCTttCGCGAGTTAGTATGAG
Prkca_78	GTTCCCACCCCTGCCCCTGGGGATTAAACCttGCGAGCGGTGGAATATCGGAAGCTAATAGACAAAGTGGATCAGACA					Grm6_78	CTCTCTGTGCTGCAGGCCCAAACCCGGTTCttCGCTAAGTCGAATCAATGCATAGCTAGTCAC	Col11a1_78	CTTCTCCTCCTTTCAGCCCAGGTGCACCCTGttCGGTATCTGCGTCTATCTAT	Igfn1_78	CACCTCTGGACCCTTTTCCTTGGGACCTTCCTGAttCGAACTACCTACTCATCTAACGCTAA	Slitrk5_78	GCGTGTAAAATTAAAAGGAAATTGCACACCCTTTCGGTTAGCTTCCACttCGTTCGTACCTATCCATCTATCATTC	Gpr179_78	GCAGAGGGGTCTTGAGGCTGTGGGATTTTGAGAAGAttCTCGCATCCATCATGAGTGAATCTGTAGTCCATTGAGTGACATGT			Glyt1_78	AACCCTAGTTCTGCACACACTGGGCAGCGGttCGTAGTGACGATGAAT	Kcnma1_78	CTGTTTGTCGCGGGACTCCCTGGACTTGGGttCGGCAATCGTCATTCAATGTAAGTAGCTGTA	Prox1_78	AGCAACTAGTGACAAAGCACAGGGTTTCCTCTAAGTCCACACttTACAGGCATGCTGAGTCTACGTCAATCGAGTCATCACTATGTACA	Erbb4_78	AGGGCATGGGCATTCCTTGTTGTGTAGCAAAGCttCGCGAGTTAGTATGAG
Prkca_79	CCAATGCAGGCACAGCCTGAGAGCAGGTACATTCTAAATttGCGAGCGGTGGAATATCGGAAGCTAATAGACAAAGTGGATCAGACA					Grm6_79	TCACAGAAGCCTGCCCCAGTTCCCTGTATGGTTCttCGCTAAGTCGAATCAATGCATAGCTAGTCAC	Col11a1_79	TCTCCAGGAGAGCCAACTGGACCCTGTGGGttCGGTATCTGCGTCTATCTAT	Igfn1_79	TCTGCCCACTCTGGACCTCCTAAGCCCATCCttCGAACTACCTACTCATCTAACGCTAA	Slitrk5_79	ACAGACAAGAAGCGAAAGTGATGTGCCTAGTTTACACAAATGTTTCCCttCGTTCGTACCTATCCATCTATCATTC	Gpr179_79	TCAGAGCTTTAATGGCCAGGCCCAGGCTGCttCTCGCATCCATCATGAGTGAATCTGTAGTCCATTGAGTGACATGT					Kcnma1_79	CCATTTCTTTTCTGCTTGGCCCATTCTAGTCATCCTTGTTGCATTttCGGCAATCGTCATTCAATGTAAGTAGCTGTA	Prox1_79	ACAGCAACAGCAATGCTAAGCGTATAAAGAGAGTCAAGCAAAGGATACATttTACAGGCATGCTGAGTCTACGTCAATCGAGTCATCACTATGTACA	Erbb4_79	GCCTCTGGTATGGTGCTGGTTGTGGCTCTGTttCGCGAGTTAGTATGAG
Prkca_80	AGACTTGGATTGTGCTAGGTTCTCCTCCACAGACCCTGttGCGAGCGGTGGAATATCGGAAGCTAATAGACAAAGTGGATCAGACA					Grm6_80	TGACCCTGGGGAAAAGAGCAAAAGGGAAGCGACAttCGCTAAGTCGAATCAATGCATAGCTAGTCAC	Col11a1_80	CAAACCAATTGGGCCTGCTGTGCCTGCTGAGttCGGTATCTGCGTCTATCTAT	Igfn1_80	GCCATCCCTTCAGAATTCTCCCATCCCTCCTCATTCCTAGACttCGAACTACCTACTCATCTAACGCTAA	Slitrk5_80	CGCCCTCCAGAAAGCCCTTCTGTCTTCCCCttCGTTCGTACCTATCCATCTATCATTC	Gpr179_80	CCACCATCCTTCTCTTTGTAGGTGCTCCTAGACCGGGttCTCGCATCCATCATGAGTGAATCTGTAGTCCATTGAGTGACATGT					Kcnma1_80	GGCTTGATTTGAATGTTTCTGGGATAGGCATTATCCGGCTCATCTGTAAAttCGGCAATCGTCATTCAATGTAAGTAGCTGTA	Prox1_80	GCAAGGGTTTCGTAGTCAGTGGGACTTCTTAATTCCTTACTGTAGAAAGGttTACAGGCATGCTGAGTCTACGTCAATCGAGTCATCACTATGTACA	Erbb4_80	ATCTCAGCCGTTGCACCCTGAGCTACTGGAttCGCGAGTTAGTATGAG
Prkca_81	TTTTCTGGGTCACGGCCTGATGGGTCCCTGTttGCGAGCGGTGGAATATCGGAAGCTAATAGACAAAGTGGATCAGACA					Grm6_81	ACCCACACTATTGTGTTGCCATTTCTTCAGCTTGGAACAATCTAGAAAAttCGCTAAGTCGAATCAATGCATAGCTAGTCAC	Col11a1_81	TTTCTCCAGCTGGACCAGGAGGACCCTGGGttCGGTATCTGCGTCTATCTAT	Igfn1_81	TCCTGGATCCATCACGACAAGTGGCTCCATTCCTAGAAttCGAACTACCTACTCATCTAACGCTAA	Slitrk5_81	CCAAAGGGACCACAACCTGTTTCAAGTCACTCTTGATGCAAATttCGTTCGTACCTATCCATCTATCATTC	Gpr179_81	GCTTTCCCTTCTCAGTCTCAGGGGTGCCCTCCttCTCGCATCCATCATGAGTGAATCTGTAGTCCATTGAGTGACATGT					Kcnma1_81	TGCTTGTGGATTTATATTGGTTGATCTGGTTAGCCATGTGGGTACTCATGttCGGCAATCGTCATTCAATGTAAGTAGCTGTA	Prox1_81	CTAGCAGCTGCCAGCGTGCTCCAAGAGTGGttTACAGGCATGCTGAGTCTACGTCAATCGAGTCATCACTATGTACA	Erbb4_81	TGGCTTTCGTAGGGTACCATTACAGCAGGAGTCATCAAACttCGCGAGTTAGTATGAG
Prkca_82	GCTCCTGGGAAATGGCCACCTTCCAGGGGAATATAATACAttGCGAGCGGTGGAATATCGGAAGCTAATAGACAAAGTGGATCAGACA					Grm6_82	GGTGAAGTGCAGCAACAAGACAATTCACGGACCCCttCGCTAAGTCGAATCAATGCATAGCTAGTCAC	Col11a1_82	CCCTGGGGACCCTTTTCTCCAGGAGCACCTTttCGGTATCTGCGTCTATCTAT	Igfn1_82	CAACCAATATCAGGGCCAGATCCTGTTCCTTCCTGCAttCGAACTACCTACTCATCTAACGCTAA	Slitrk5_82	ACCAGCACCCTCCTCAGAACTTCAGAGCTCCGttCGTTCGTACCTATCCATCTATCATTC	Gpr179_82	AGATCGGAGTGGAGCCCCTGTGCTCACCTCttCTCGCATCCATCATGAGTGAATCTGTAGTCCATTGAGTGACATGT					Kcnma1_82	GGAGTCAACATTCATCTTCAACTTCTCTGATTGGAGGGATCAGGCttCGGCAATCGTCATTCAATGTAAGTAGCTGTA	Prox1_82	CCTGGGTGATGTCCTCACAGGAAGTAAAGATCAGGTCCAttTACAGGCATGCTGAGTCTACGTCAATCGAGTCATCACTATGTACA	Erbb4_82	TGCTACTGTCCTCTTGGACATGGGGTGCCACttCGCGAGTTAGTATGAG
Prkca_83	CACACTGAAGGCAGAGCTAGCAGCCCACCGttGCGAGCGGTGGAATATCGGAAGCTAATAGACAAAGTGGATCAGACA					Grm6_83	ACAGCCAGAGTTACATAGGGAGACCCTCACTCTAGATGATGATGATttCGCTAAGTCGAATCAATGCATAGCTAGTCAC	Col11a1_83	AGGGCCTTGGACACCATCTCTACCTGCAGGAttCGGTATCTGCGTCTATCTAT	Igfn1_83	CCCCACTTCCCAGACTCTGTCTCCGCAGGTGttCGAACTACCTACTCATCTAACGCTAA	Slitrk5_83	ACCAATGCTCTAAGGAGAAGAGTGTGGGAAGAGGAGCAAAAttCGTTCGTACCTATCCATCTATCATTC	Gpr179_83	GCGAGGGCAACCTGTTTGCTCACTGCCTTGttCTCGCATCCATCATGAGTGAATCTGTAGTCCATTGAGTGACATGT					Kcnma1_83	GCATGTAAGAGGAAGAAAAGTCACGTCACCATTTATGAAGTTTGTCAGGCttCGGCAATCGTCATTCAATGTAAGTAGCTGTA	Prox1_83	ACAGCCACCCTCCATACCCATATGCAAATGAGCCATTttTACAGGCATGCTGAGTCTACGTCAATCGAGTCATCACTATGTACA	Erbb4_83	GGGCGAACACTGTGGGATCAGCACTATACCTCTGAGttCGCGAGTTAGTATGAG
Prkca_84	TCCAGCTCTTTCCATTCAACCCAAGCACCAGGTAACTTTttGCGAGCGGTGGAATATCGGAAGCTAATAGACAAAGTGGATCAGACA					Grm6_84	TGTGAGTTCATGGCCAGCCTGATCTACATAGTGAATTCCAGGttCGCTAAGTCGAATCAATGCATAGCTAGTCAC	Col11a1_84	TTCTCCAGGAGAGCCAGCAGGACCAGCAGGttCGGTATCTGCGTCTATCTAT	Igfn1_84	CAGGACTACACTGACTTTTGCTTCCAGACCACAATCCCCttCGAACTACCTACTCATCTAACGCTAA	Slitrk5_84	GTGAGAGAGAACAAACTTCCTATAACGTTGGGGTGTGCTAATCTCTCAttCGTTCGTACCTATCCATCTATCATTC	Gpr179_84	TGGTTCTGGAGGGACTCTTCATCTTCGCAGGGGttCTCGCATCCATCATGAGTGAATCTGTAGTCCATTGAGTGACATGT					Kcnma1_84	GCATCAAGGAATCTGGCCACTAACTCATTTTGATTTTGCATTGCTGTGATttCGGCAATCGTCATTCAATGTAAGTAGCTGTA	Prox1_84	ACCTGGTCAGCTGCTTTAAGATATTACAACCCAGAGGGAAAAGACAGttTACAGGCATGCTGAGTCTACGTCAATCGAGTCATCACTATGTACA	Erbb4_84	GCCTTCTTCATCCAGTTCTCCTCGAGGATTCCGTTCTGttCGCGAGTTAGTATGAG
Prkca_85	TAACTCCTGGGGCTGCACCTGGCAGCATACttGCGAGCGGTGGAATATCGGAAGCTAATAGACAAAGTGGATCAGACA					Grm6_85	TCCCAACACTTGGGAAGCAGAAGCCAGCAGATCTCttCGCTAAGTCGAATCAATGCATAGCTAGTCAC	Col11a1_85	CCTTTTGGCCTGGTTCACCAATTTCACCCTTGTCTCCATCttCGGTATCTGCGTCTATCTAT	Igfn1_85	CCATTTCTGAGGCTGGCCTCTCTTCCAGATACCTTTCCTGttCGAACTACCTACTCATCTAACGCTAA	Slitrk5_85	ATTGAGGAGGGAAGGTGGGAGGGGTGGGAGttCGTTCGTACCTATCCATCTATCATTC	Gpr179_85	TGACAAACGTGGAGCATGCGGCTGGTGTGAGttCTCGCATCCATCATGAGTGAATCTGTAGTCCATTGAGTGACATGT					Kcnma1_85	CCCTTCTTTACAAATTGGGGTGGTGACCATCATTCTCCTCAAAGAAAAttCGGCAATCGTCATTCAATGTAAGTAGCTGTA	Prox1_85	AGAGAGAGAAGTCGGCTTTCTCAGTATGCTGGAGTTGTGTCTTTTttTACAGGCATGCTGAGTCTACGTCAATCGAGTCATCACTATGTACA	Erbb4_85	GGATTCAGATATTCTTGTTTGGGCTTGTCATGCATTGGAGTCATGTAttCGCGAGTTAGTATGAG
Prkca_86	TGAATTAGCTGCTGCCTGGGGTAAGCCTCCCATttGCGAGCGGTGGAATATCGGAAGCTAATAGACAAAGTGGATCAGACA					Grm6_86	GGTGCTCCAAGAATATATGCCGGCGAGCTTTTATTCTCATTCTGATCATTttCGCTAAGTCGAATCAATGCATAGCTAGTCAC	Col11a1_86	AGGAGGACCATTTTCGCCTTTGTCACCTTTGCTGCttCGGTATCTGCGTCTATCTAT	Igfn1_86	AGCTTCACTAGAAGGCATTCCATGAAGGCCAGCTGAGttCGAACTACCTACTCATCTAACGCTAA	Slitrk5_86	ACGCCTCTGTGAAAATCATAGGCTAAATAGTGAAGGAAAGAGGAATGCTttCGTTCGTACCTATCCATCTATCATTC	Gpr179_86	TCTTGTTCCTATCTTCTTGCTCTCGGCTGCCCTCCTTTttCTCGCATCCATCATGAGTGAATCTGTAGTCCATTGAGTGACATGT					Kcnma1_86	TGCAGATCAAAACATACACCCGTCCAGGAGAGGGGttCGGCAATCGTCATTCAATGTAAGTAGCTGTA	Prox1_86	ACCTGGGTGTTTGGAAAGAGCCATCTGAGAGTGGGttTACAGGCATGCTGAGTCTACGTCAATCGAGTCATCACTATGTACA	Erbb4_86	CCATTCTTCCTTCGGGACACAAAAGGGTTCTCTTCCACAttCGCGAGTTAGTATGAG
Prkca_87	GCAATCAGTTTAGCTCCTGGGGCTTCTCTTCTGCCTTCttGCGAGCGGTGGAATATCGGAAGCTAATAGACAAAGTGGATCAGACA					Grm6_87	ACTTCCTCCATGTGCCTCACACCCACCTTTCATGTTttCGCTAAGTCGAATCAATGCATAGCTAGTCAC	Col11a1_87	GGAGCACCAACAGGTCCTTGAAGTCCGGGGttCGGTATCTGCGTCTATCTAT	Igfn1_87	TGTCTGACCGTGGCCTTGAAATACATCCCTCTGCTGttCGAACTACCTACTCATCTAACGCTAA	Slitrk5_87	CTCTAGTTTTGGGAACGCAGCGAATCCAGTGCAACGttCGTTCGTACCTATCCATCTATCATTC	Gpr179_87	TCTCTCAACTTTCCGCTCCCCTGGACCCGGttCTCGCATCCATCATGAGTGAATCTGTAGTCCATTGAGTGACATGT					Kcnma1_87	ACCTGATCTGGCAACTGCAGAAATGTTACAAGAAGCTCTTTCTTCTttCGGCAATCGTCATTCAATGTAAGTAGCTGTA	Prox1_87	TGAGCGATAGTTAGCATGCACGTGTAGGAGGTGGTACATTATCAAAAttTACAGGCATGCTGAGTCTACGTCAATCGAGTCATCACTATGTACA	Erbb4_87	GCTGGAAGCACTGTGATACTCCGGATTATCTAAAGCTTGAAGATCTttCGCGAGTTAGTATGAG
Prkca_88	AGCTCAAACTAGGCCACAGAGGTAGGAGGGTGAAGGttGCGAGCGGTGGAATATCGGAAGCTAATAGACAAAGTGGATCAGACA					Grm6_88	GGAGCATCTGTCCATTGAAGGGCAGCTCCCTTTCAAAAttCGCTAAGTCGAATCAATGCATAGCTAGTCAC	Col11a1_88	GACCTGGCTCACCATCGCCTCCAGCGATTCttCGGTATCTGCGTCTATCTAT	Igfn1_88	CCACGGGCACAGTGGTGCTCTCCAATGTGGttCGAACTACCTACTCATCTAACGCTAA	Slitrk5_88	TCAGGTCCCATTGGATGGGTGGTATGTACTTTTAAAGACTTTCACCATTttCGTTCGTACCTATCCATCTATCATTC	Gpr179_88	GAGGGCAGGGTTGGGCACCTCTTGGTATCCttCTCGCATCCATCATGAGTGAATCTGTAGTCCATTGAGTGACATGT					Kcnma1_88	TGCCTATAACCCTTCCCCATATCCTGAGCTGGTTGCTTAAttCGGCAATCGTCATTCAATGTAAGTAGCTGTA	Prox1_88	ACTCTTAGAGTGAACAGTGCTGTTTACTGCACCCGTACACAAAAttTACAGGCATGCTGAGTCTACGTCAATCGAGTCATCACTATGTACA	Erbb4_88	TCACGTATTCATCCTCCGCCTTGGGTGGACCttCGCGAGTTAGTATGAG
Prkca_89	GCTTCCGGAAAACTCTGGGCCTCCTGAGTTTCTCAAATTttGCGAGCGGTGGAATATCGGAAGCTAATAGACAAAGTGGATCAGACA					Grm6_89	GGAGGACTCTCTAAACAGCACAAACATTCTAAAGAGAAGCCTGTTGTCTTttCGCTAAGTCGAATCAATGCATAGCTAGTCAC	Col11a1_89	TGGGAAACCTCGTGCGCCCTCATCACCTTTTttCGGTATCTGCGTCTATCTAT	Igfn1_89	TCCACCCACAGATCCCACTGTCTCAGAACTCCCTAAGttCGAACTACCTACTCATCTAACGCTAA	Slitrk5_89	TCCCCATGGAACAAACCAATTCATTGCCCCATCTTTTCTCCTTTTATATttCGTTCGTACCTATCCATCTATCATTC	Gpr179_89	CACACCTCTGCCACCCTGTGGTCAGCACTGttCTCGCATCCATCATGAGTGAATCTGTAGTCCATTGAGTGACATGT					Kcnma1_89	GGTGCCTCTGGCTCACGACCTTCACATTCTAGGTGttCGGCAATCGTCATTCAATGTAAGTAGCTGTA	Prox1_89	ACATCAGATTGTCTAAGGGGAAGTAGGGGCCTGGATCACttTACAGGCATGCTGAGTCTACGTCAATCGAGTCATCACTATGTACA	Erbb4_89	GGCATTGGCGAAGGTGTTGAGGTATAGAGGCTCATttCGCGAGTTAGTATGAG
Prkca_90	TGGCCTCTGGTAATCTTTCACGTGACCATCTCAGACCAAttGCGAGCGGTGGAATATCGGAAGCTAATAGACAAAGTGGATCAGACA					Grm6_90	GCTCTGCACCATGGGAAACTGGGAACACACCAAGttCGCTAAGTCGAATCAATGCATAGCTAGTCAC	Col11a1_90	ACCCCTGAAGACCTATGGGGCCAGGAAGTCCttCGGTATCTGCGTCTATCTAT	Igfn1_90	ACCTTGCCCGCTGTTCCAGAGTCTTTCCTACCATGttCGAACTACCTACTCATCTAACGCTAA	Slitrk5_90	GCACGTGGATCTGTACAAATGCAACTGGGTTTGGTTACACAATCAAAAttCGTTCGTACCTATCCATCTATCATTC	Gpr179_90	GTCCATTCCTGATTCGGGTTCAGTTACTTCCCAGGGGttCTCGCATCCATCATGAGTGAATCTGTAGTCCATTGAGTGACATGT					Kcnma1_90	GGAGGCCTCACCATGAGAACAACAGAGTCTGCTCTTGttCGGCAATCGTCATTCAATGTAAGTAGCTGTA	Prox1_90	GGCTGACCCGAGTCCTCCAAAGTCAAACGCTGATTTTttTACAGGCATGCTGAGTCTACGTCAATCGAGTCATCACTATGTACA	Erbb4_90	GCTTTCTTGGCTTTCTCTGGCACAGACAGTACACTGTTTTttCGCGAGTTAGTATGAG
Prkca_91	GCTAAGAACTGGAGCTTGTGAGCAGCAACATTTGAGGGTTttGCGAGCGGTGGAATATCGGAAGCTAATAGACAAAGTGGATCAGACA					Grm6_91	GCATTGGATCGCACTCGGCAGTAAATGTAGACCGGTttCGCTAAGTCGAATCAATGCATAGCTAGTCAC	Col11a1_91	TCCATTTTCGCCCTTTTCACCTGGTGGGCCTGttCGGTATCTGCGTCTATCTAT	Igfn1_91	GTGCCCTGGTTCTGCTTCTGTGTATCCCTCTCCAttCGAACTACCTACTCATCTAACGCTAA	Slitrk5_91	AGAGACTTGTACAGCCCATCATTTGGTCTTCTGAAGTGCAAGTttCGTTCGTACCTATCCATCTATCATTC	Gpr179_91	GGAGTAGACTTTGGCCTTGTTGACACTCTCTGGCGGttCTCGCATCCATCATGAGTGAATCTGTAGTCCATTGAGTGACATGT					Kcnma1_91	GGTGCCTTAGAAGTATGAAACAGGGAGCATAAAGAATGGCGGAttCGGCAATCGTCATTCAATGTAAGTAGCTGTA	Prox1_91	TGTTGAATTACAGCGTTGCAGCCAGCTAGACAGTCACAAGttTACAGGCATGCTGAGTCTACGTCAATCGAGTCATCACTATGTACA	Erbb4_91	AGGCTGTGGTTCCAGTAGTCGGGGTTGTCAAATttCGCGAGTTAGTATGAG
Prkca_92	GTGGCTCTTTTGGGGTTGGCAAGCCACCATGATTTATTTttGCGAGCGGTGGAATATCGGAAGCTAATAGACAAAGTGGATCAGACA					Grm6_92	ACTTTTGAGGACTCAAACAGGACAGAAGCCTCAGTCCAGAttCGCTAAGTCGAATCAATGCATAGCTAGTCAC	Col11a1_92	CAGCTCCATTGGGACCTTGAGGGCCTCGTGttCGGTATCTGCGTCTATCTAT	Igfn1_92	TCTCCAGTGTGACCCCAAGAACTCAACCCTCCAGAttCGAACTACCTACTCATCTAACGCTAA	Slitrk5_92	CCTGCTTGTCATTAGCATCTGCCCAGAGGGATAAAGACATCATACttCGTTCGTACCTATCCATCTATCATTC	Gpr179_92	TCTTCTCAAGGCTTCCTCCCTCAGTCCTCTCCCAttCTCGCATCCATCATGAGTGAATCTGTAGTCCATTGAGTGACATGT					Kcnma1_92	AGAACATAGCAGACTCTCCCACAGTCCACATGACTTGCATGttCGGCAATCGTCATTCAATGTAAGTAGCTGTA	Prox1_92	GTGCTGACAATAATTGTGTTCATACATCCCTGCCCATCAGCAGAATTTATttTACAGGCATGCTGAGTCTACGTCAATCGAGTCATCACTATGTACA	Erbb4_92	AGGTAGTCTGGGTGCTGAAGGGTGCTCCGGttCGCGAGTTAGTATGAG
Prkca_93	ACCCTGCTCTTTAATGGTGTTGACTTCTGCTTCCTCCTCTttGCGAGCGGTGGAATATCGGAAGCTAATAGACAAAGTGGATCAGACA					Grm6_93	CCATGAAAACAGTCCTATAGACAAGGCTTTGCCAAGAGAACACATTTCACttCGCTAAGTCGAATCAATGCATAGCTAGTCAC	Col11a1_93	CCACAACACCAACTGAACCAATGGAGCCTGGGGttCGGTATCTGCGTCTATCTAT	Igfn1_93	GCCATTGCCAAAGTCTCCTTCCCTAAAGGCCCCttCGAACTACCTACTCATCTAACGCTAA									Kcnma1_93	TGATGTTCACCAACTTTCAGGCTAAAAGCTCTGAGCAGGGAAAttCGGCAATCGTCATTCAATGTAAGTAGCTGTA			Erbb4_93	GCCACAATGGGGCGGATCCGTCCATTCTGTTTATAAAAttCGCGAGTTAGTATGAG
Prkca_94	CCACCACCTTCCATGTCTTCCTGGGTGCACTCAAttGCGAGCGGTGGAATATCGGAAGCTAATAGACAAAGTGGATCAGACA					Grm6_94	CCATGGCTAACTGACTCTAGAAGAGGTCACAGAGGAGAAAACCAttCGCTAAGTCGAATCAATGCATAGCTAGTCAC	Col11a1_94	GGGTTCCCTGCTTCTCCAGGTTCACCCTTGTCTCttCGGTATCTGCGTCTATCTAT	Igfn1_94	CCAGAGACCTTGGTCCCATGGATAATGGAACCCCAGTttCGAACTACCTACTCATCTAACGCTAA									Kcnma1_94	ACAAATGAAAATCTGAGCAAAAGTCATCTCCTTGACAGACTACCGAACCAttCGGCAATCGTCATTCAATGTAAGTAGCTGTA			Erbb4_94	GCTTCAGCGAGAACTCCGAGAGGTACTCAGGATTCTCTttCGCGAGTTAGTATGAG
Prkca_95	GGGCAAAGGACTTGTTACAGTTGGGAGAGTCTGAGAACGAttGCGAGCGGTGGAATATCGGAAGCTAATAGACAAAGTGGATCAGACA							Col11a1_95	CTTTGAGACCACCAGAGCCAGCTTCCCCAGGttCGGTATCTGCGTCTATCTAT	Igfn1_95	AGAAAACTGATCCTTTCTCCATCTCCTTCCTTGTCCCCTCTCTttCGAACTACCTACTCATCTAACGCTAA									Kcnma1_95	GCGAGTTTGAATGTTTTATCCCAGCAATTCAACCAAGGAAAGCCAttCGGCAATCGTCATTCAATGTAAGTAGCTGTA			Erbb4_95	CAGTATTCCGGTGTCTGTAGGGCGGAGGGGttCGCGAGTTAGTATGAG
Prkca_96	CTTCTAGGGTCTGCTGGCTGGCTCGGCTCTttGCGAGCGGTGGAATATCGGAAGCTAATAGACAAAGTGGATCAGACA							Col11a1_96	GCCCCTTAATACCAGCAGGACCTGCAGCACCttCGGTATCTGCGTCTATCTAT	Igfn1_96	CAATTCCCAGTTCCAACTGTAGAGGTCCTGGCACCAttCGAACTACCTACTCATCTAACGCTAA									Kcnma1_96	TGGTTGGTTGGTTGGTTGGTTAGTTGGTTGGTTGGTTTTCTTTTttCGGCAATCGTCATTCAATGTAAGTAGCTGTA			Erbb4_96	TGTTTCTCCACCTAACACTCTAGCCAAGCTCACACCAttCGCGAGTTAGTATGAG
