# Supplementary material for: Thermal-plex: fluidic-free, rapid sequential multiplexed imaging with DNA-encoded thermal channels
Source: Nat Methods. 2023 Dec 27;21(2):331–41. doi: 10.1038/s41592-023-02115-3 (PMC10864187; doi:10.1038/s41592-023-02115-3)
Supplement: Supplementary file 4 — Overlapped RNA puncta count analysis and RNA puncta under different heating times. [file 41592_2023_2115_MOESM4_ESM.xlsx]

## Sheet: Fig.2c
	Signal channel	Puncta number	Percentage of total punca
48C	Overlapped	0	0
	only 647 nm	0	0
	only 565 nm	179	1
57C	Overlapped	130	0.797546
	only 647 nm	15	0.0920245
	only 565 nm	18	0.110429
65C	Overlapped	0	0
	only 647 nm	0	0
	only 565 nm	101	1

## Sheet: Fig.2d
		Times of heating
	Cell index	5s	10s	15s	20s	25s	30s
48C	Cell1	0	0	2	2	0	0
	Cell2	0	0	0	0	0	0
	Cell3	0	0	3	2	0	0
	Cell4	0	0	2	0	0	0
	Cell5	0	0	2	0	0	0
	Cell6	0	0	3	0	0	0
57C	Cell1	31	26	34	39	25	17
	Cell2	34	32	40	39	25	19
	Cell3	31	31	39	33	22	16
	Cell4	27	29	37	33	23	15
	Cell5	30	30	39	37	23	16
	Cell6	33	30	36	35	23	15
65C	Cell1	0	0	0	0	0	0
	Cell2	0	0	0	0	0	0
	Cell3	0	0	0	0	0	0
	Cell4	0	0	0	0	0	0
	Cell5	0	2	2	0	0	0
	Cell6	0	0	0	0	0	0
