# Supplementary material for: Thermal-plex: fluidic-free, rapid sequential multiplexed imaging with DNA-encoded thermal channels
Source: Nat Methods. 2023 Dec 27;21(2):331–41. doi: 10.1038/s41592-023-02115-3 (PMC10864187; doi:10.1038/s41592-023-02115-3)
Supplement: Supplementary file 5 — APC RNA counts with different thermal probes in HeLa cells. [file 41592_2023_2115_MOESM5_ESM.xlsx]

## Sheet: Source Data Fig3
	smFISH	Thermal probe 39 C @ 39C	Thermal probe 48C@48C	Thermal probe 57C@57C	Thermal probe 65C@65C	Thermal probe 72C@72C
Cell1	25	26	31	40	42	44
Cell2	47	36	45	29	33	38
Cell3	40	22	32	35	31	27
Cell4	22	32	19	34	20	24
Cell5	43	45	31	39	20	33
Cell6	37	30	19	42	36	23
Cell7	40	36	25	27	13	44
Cell8	25	34	12	18	38	23
Cell9	13	29	26	38	38	30
Cell10	30	27	36	35	23	27
Cell11	29	34	32	33	22	33
Cell12	22	24	28	31	32	19
Cell13	28	32	27	19	28	34
Cell14	47	27	24	25	23	22
Cell15	20	24	42	29	40	24
Cell16	22	22	42	18	30	29
Cell17	26	22	34	21	38	26
Cell18	19	40	30	42	41	41
Cell19	16	40	41	25	50	25
Cell20	22	14	41	21	25	48
Cell21	27	33	41	30	24	28
Cell22	17	21	25	14	34	34
Cell23	23	33	25	22	21	27
Cell24	20	35		55		27
Cell25	20	24		51		11
Cell26	19	27		43		20
Cell27		37		25		27
Cell28		34				26
Cell29		36
Cell30		26
Cell31		33
Cell32		26
Cell33		22
Cell34		36
Cell35		28
Cell36		34
