# Supplementary material for: Thermal-plex: fluidic-free, rapid sequential multiplexed imaging with DNA-encoded thermal channels
Source: Nat Methods. 2023 Dec 27;21(2):331–41. doi: 10.1038/s41592-023-02115-3 (PMC10864187; doi:10.1038/s41592-023-02115-3)
Supplement: Supplementary file 6 — 15 RNA counts in HeLa cells with thermal-plex and smFISH. [file 41592_2023_2115_MOESM6_ESM.xlsx]

## Sheet: smFISH_15_RNA
	ARID1A	ARHGEF28	BAZ1B	DGKD	ELAVL1	EGFR	FOSL2	FNDC3B	HEG1	NCOR1	KIF1C	ITPR3	APC	POGK	NUP205
Cell1	42	65	136	33	86	57	80	33	47	58	110	66	42	68	88
Cell2	31	36	74	53	54	76	61	37	53	38	88	49	41	59	69
Cell3	23	37	135	36	129	43	61	42	73	54	79	39	32	56	43
Cell4	12	34	126	32	61	44	100	41	49	62	132	44	51	68	93
Cell5	14	42	88	42	139	30	85	48	58	64	88	68	43	52	82
Cell6	40	46	101	23	47	68	48	48	55	54	136	60	45	60	76
Cell7	20	49	112	27	95	27	66	39	65	66	63	78	38	59	57
Cell8	24	37	127	33	33	56	106	48	73	49	93	59	41	64	95
Cell9	12	39	100	39	58	55	89	43	51	60	131	62	35	64	78
Cell10	34	73	148	49	63	88	67	39	39	49	101	54	30	64	95
Cell11	43	9	95	35	94	53	84	47	57	46	103	39	42	59	82
Cell12	30	76	116	50	112	47	68	46	59	50	80	52	40	58	52
Cell13	21	48	74	42	60	67	85	40	53	53	91	41	49	58	87
Cell14	32	58	110	49	70	62	96	48	44	59	72	58	46	67	74
Cell15	26	18	130	39	108	59	48	51	76	45	113	68	48	50	93
Cell16	9	34	116	31	107	61	90	40	32	58	94	62	35	60	80
Cell17	36	38	87	23	85	55	97	39	50	55	123	49	34	63	79
Cell18	28	49	61	39	105	40	74	43	42	68	134	38	32	58	58
Cell19	26	17	140	46	95	63	101	43	49	52	130	75	44	64	72
Cell20	10	50	92	35	40	42	76	45	59	53	104	82	60	61	80
Cell21	27	24	110	32	106	45	54	39	57	43	92	59	46	56	106
Cell22	12	43	122	34	60	38	38	45	48	41	75	46	35	62	99
Cell23	28	52	110	27	110	68	68	47	63	58	107	72	46	60	93
Cell24	22	47	84	33	87	69	85	42	62	52	128	50	33	59	83
Cell25	17	59	95	36	72	40	79	41	62	60	96	52	31	57	79
Cell26	45	58	104	38	77	52	80	33	51	46	100	68	46	62	87
Cell27	13	33	146	37	90	58	64	33	66	74	119	41	35	50	70
Cell28	18	46	85	44	115	45	76	32	62	56	125	34	43	59	99
Cell29	15	28	128	39	75	66	30	33	81	65	70	63	50	58	71
Cell30	9	23	116	56	92	58	61	40	66	52	109	62	43	56	47
Cell31	22	56	101	41	74	42	60	31	67	53	109	59	47	65	80
Cell32	45	43	70	56	50	50	82	54	56	61	101	63	29	57	43
Cell33				30		50	73	45	43	60	126	70	45	65	38
Cell34				43		48	55	28	52	43	96	69	55	67	80
Cell35							73	34	48	39	85	51	44		60
Cell36							40	40		44	111	67
Cell37										40		60
Average	24.5625	42.7188	107.469	38.2941	82.7812	53.5882	72.2222	41.0278	56.2286	53.5135	103.167	57.5405	41.6	60.1471	76.2286
Std	11.0042	15.5278	22.8882	8.56536	26.1753	12.9991	18.464	6.04376	10.672	8.58856	19.6306	11.9132	7.23563	4.63277	17.3614

## Sheet: Thermal_plex_15_RNA
	ARID1A	ARHGEF28	BAZ1B	DGKD	ELAVL1	EGFR	FOSL2	FNDC3B	HEG1	NCOR1	KIF1C	ITPR3	APC	POGK	NUP205
Cell1	15	65	106	32	94	67	88	58	69	86	105	58	34	67	107
Cell2	26	41	71	28	56	49	56	24	43	40	59	35	52	27	61
Cell3	10	37	55	23	73	43	62	61	20	41	92	39	33	32	55
Cell4	24	49	104	35	83	95	91	55	56	57	127	76	48	56	96
Cell5	40	35	121	46	97	75	82	43	60	80	109	71	26	55	104
Cell6	33	80	140	39	123	65	86	61	83	75	135	59	40	73	87
Cell7	22	67	123	29	105	38	61	43	96	59	109	73	36	77	98
Cell8	20	34	88	28	58	72	77	23	64	45	79	66	28	40	68
Cell9	18	38	95	39	64	89	63	24	65	80	123	71	31	62	87
Cell10	14	51	126	26	46	37	50	48	76	43	113	51	27	42	101
Cell11	21	39	112	46	86	63	74	65	74	63	104	58	41	88	85
Cell12	18	40	116	16	91	64	59	38	23	42	70	64	39	62	133
Cell13	20	61	105	35	110	18	50	36	61	66	118	40	22	50	50
Cell14	25	64	90	32	64	86	105	31	51	65	68	43	19	64	75
Cell15	12	92	102	26	104	90	71	41	40	83	150	52	36	52	82
Cell16	11	56	107	34	87	58	80	42	30	79	119	60	43	72	85
Cell17	10	51	61	26	68	68	90	48	53	71	111	85	38	49	113
Cell18	19	41	106	38	103	54	53	32	79	50	92	70	23	32	88
Cell19	28	47	126	32	92	70	80	47	55	51	40	52	23	57	81
Cell20	16	50	97	20	80	55	81	36	67	23	69	49	44	81	85
Cell21	27	21	145	15	129	61	76	40	40	51	114	82	35	31	99
Cell22	27	46	116	30	100	93	77	33	14	32	173	100	33	48	70
Cell23	31	63	89	40	83	46	68	41	63	76	125	61	48	71	93
Cell24	31	41	96	33	92	52	84	99	39	76	112	51	29	18	52
Cell25	16	59	93	32	88	61	63	97	87	62	88	37	38	64	82
Cell26	15	67	107	36	89	60	64	63	100	53	107	73	40	66	65
Cell27	23	69	122	22	96	90	84	57	52	62	125	63	44	56	70
Cell28	17	64	92	41	72	80	96	26	88	88	96	76	29	39	89
Cell29	36	12	113	25	67	44	69	37	82	84	158	45	40	52	61
Cell30	35	41	150	32	94	50	68	36	50	51	68	62	61	54	64
Cell31	23	66	127	29	129	72	80	54	60	63	93	49	23	69	53
Cell32	19	57	124	33	78	55	88	53	67	39	105	78	40	64	39
Cell33	27	51	78	18	62	70	87	47	73	67	47	50	34	46	80
Cell34	17	58	86	42	80	80	78	40	76	73	120	57	29	82	107
Cell35	21	70	107	35	74	73	66	32	76	76	106	53	29	52	80
Cell36	18	53	98	46	78	73	83	46	76	32	106	73	41	38	79
Cell37	23	38	55	41	96	56	73	63	53	69	127	65	57	45	63
Cell38	33	47	58	32	83	77	92	52	69	44	134	43	29	68	115
Avarage	22.1316	51.6053	102.816	31.8947	86.1579	64.4474	75.1316	46.6316	61.3158	60.4474	105.158	60.2632	35.8421	55.2895	81.6316
Std	7.54149	15.6939	23.4876	8.00942	19.1869	17.3154	13.2322	16.9042	20.3458	17.127	28.7774	14.6853	9.65773	16.3292	20.4773
