# Supplementary material for: Thermal-plex: fluidic-free, rapid sequential multiplexed imaging with DNA-encoded thermal channels
Source: Nat Methods. 2023 Dec 27;21(2):331–41. doi: 10.1038/s41592-023-02115-3 (PMC10864187; doi:10.1038/s41592-023-02115-3)
Supplement: Supplementary file 7 — Prkca RNA counts with different thermal probes in retina tissue. [file 41592_2023_2115_MOESM7_ESM.xlsx]

## Sheet: 9.Source Data Fig.5
	smFISH	Thermal probe 39 C @ 39C	Thermal probe 48C@48C	Thermal probe 57C@57C	Thermal probe 65C@65C	Thermal probe 72C@72C
Cell1	44	40	38	36	47	50
Cell2	33	31	23	41	47	42
Cell3	31	41	31	35	44	44
Cell4	32	42	26	38	27	47
Cell5	56	38	26	34	23	43
Cell6	49	20	19	23	28	43
Cell7	50	28	23	45	20	30
Cell8	52	34	29	56	41	46
Cell9	34	22	25	35	35	34
Cell10	36	28	23	37	28	42
Cell11	35	31	20	30	19	26
Cell12	41	43	28	34	21	42
Cell13	38	49	36	51	28	34
Cell14	29	28	48	44	21	32
Cell15	34	41	44	31	36	56
Cell16	26	53	53	58	52	56
Cell17	22	40	50	36	36	46
Cell18	29	28	27	32	49	48
Cell19	27	30	46	30	41	40
Cell20	34	24	52	39	23	29
Cell21	28	40	46	37	35	38
Cell22	26	45	37	56	39	48
Cell23	33	43	28	32	20	46
Cell24	36	31	52	58	38	40
Cell25	34	31	40	33	20	45
Cell26	37	23	25	27	35	29
Cell27	51	30	35	30	39	28
Cell28	42	51	26	32	34	54
Cell29	55	28	47	49	31	47
Cell30	30	30	35	27	39	52
Cell31	25	32	42	38	45	41
Cell32	41	24	42	52	33	22
Cell33	58	31	41	51	41	22
Cell34	38	42	45	58	32	30
Cell35	32	30	29	27	41	22
Cell36	22	27	42	21	39	34
Cell37	30	35	35	39	45	34
Cell38	33	45	38	54	25	44
Cell39	37	38	35	46	33	49
Cell40	58	28	38	38		26
Cell41	45	25	26	44
Cell42	36		30	46
Cell43	36		44	19
Cell44	35		37	55
Cell45	26		36	38
Cell46	31		34	46
Cell47	30		49	48
Cell48	39		25	43
Cell49	38		56	25
Cell50	25		44	34
Cell51	35		44
Cell52	55		38
Cell53	47
Cell54	33
Cell55	28
Cell56	29
Cell57	35
Cell58	52
Cell59	51
Cell60	48
Cell61	38
Cell62	36
Cell63	26
Cell64	24
