# Supplementary material for: Thermal-plex: fluidic-free, rapid sequential multiplexed imaging with DNA-encoded thermal channels
Source: Nat Methods. 2023 Dec 27;21(2):331–41. doi: 10.1038/s41592-023-02115-3 (PMC10864187; doi:10.1038/s41592-023-02115-3)
Supplement: Supplementary file 8 — Fifteen RNA counts in retina tissue with thermal-plex and smFISH. [file 41592_2023_2115_MOESM8_ESM.xlsx]

## Sheet: thermal plex retina tissue RNA
	Neto1	Glyt1	Erbb4	Vsx2	Col11a1	Tacr3	Grik1	Igfn1	Slitrk5	Grm6	Pcdh17	Kcnma1	Prkca	Prox1	Gpr179
cell1	12	47	21	71	44	12	15	14	10	40	8	19	72	15	17
cell2	14	70	11	59	28	12	13	34	12	33	9	26	59	10	23
cell3	18	60	17	42	20	6	19	41	1	30	6	21	45	7	35
cell4	33	83	12	48	16	17	33	28	1	33	5	24	46	12	22
cell5	35	31	16	46	28	14	31	46	1	41	7	13	39	6	25
cell6	28	54	17	65	10	7	34	45	2	30	18	21	51	7	24
cell7	9	76	6	54	25	7	34	15	5	38	6	14	44	6	22
cell8	18	54	2	39	4	15	63	31	3	31	7	30	34	7	14
cell9	28	17	2	42	7	3	42	13	1	26	3	11	27	2	29
cell10	9	42	7	76	29	10	52	46	13	23	4	19	23	13	20
cell11	20	48	12	57	6	13	32	20	4	17	7	26	34	13	15
cell12	7	55	4	58	8	9	20	21	7	40	4	23	28	13	20
cell13	7	38	14	55	9	8	46	58	19	39	9	14	44	8	29
cell14	7	27	5	82	7	16	68	43	3	25	8	30	46	6	19
cell15	31	40	5	71	11	22	40	40	4	30	5	9	30	12	14
cell16	24	64	8	57	5	7	46	58	3	12	16	8	35	3	30
cell17	19	70	19	35	9	4	38	44	4	12	10	12	56	4	30
cell18	47	77	2	54	28	3	31	61	5	24	6	15	41	8	27
cell19	23	96	10	68	14	5	23	17	3	32	4	9	36	4	32
cell20	18	50	7	50	5	8	68	46	3	21	13	20	32	2	24
cell21	53	73	17	82	27	6	29	42	6	26	10	18	21	5	36
cell22	66	45	17	71	11	11	72	44	13	23	3	18	36	2	29
cell23	50	30	19	51	9	10	39	65	2	32	2	11	45	4	28
cell24	13	58	7	49	20	4	69	33	10	19	3	13	32	9	33
cell25	13	46	8	50	9	6	56	40	4	19	4	16	15	1	25
cell26	45	27	8	54	13	10	45	18	4	29	3	16	15	2	27
cell27	39	67	11	54	12	8	39	29	8	31	8	14	22	4	22
cell28	22	54	20	83	29	4	67	24	17	32	12	21	20	3	16
cell29	72	39	21	66	16	4	63	18	6	33	3	4	21	4	25
cell30	16	34	4	91	18	4	16	47	8	33	8	27	21	12	14
cell31	17	36	14	55	25	6	69	27	3	28	8	15	19	5	20
cell32	32	25	6	44	8	6	59	43	3	37	4	5	30	4	23
cell33	19	46	12	37	27	0	61	31	4	18	8	5	55	4	22
cell34	15	71	2	51	3	0	55	15	0	26	7	6	52	1	14
cell35	13	42	7	59	15	0	22	55	0	22	15	14	32	2	25
cell36	12	44	5	36	6	0	82	70	0	10	7	10	15	4	17
cell37	63	32	5	67	10	0	26	48	0	13	11	11	22	4	34
cell38	16	67	2	67	10	0	44	21	0	26	16	4	39	4	26
cell39	49	29	0	63	4	0	78	23	0	28	16	9	18	3	24
cell40	21	43	0	46	29	0	38	21	0	18	7	6	36	2	16
cell41	13	26	0	63	7	0	56	38	0	22	5	8	25	5	21
cell42	22	37	0	45	16	0	57	43	0	22	3	5	28	1	19
cell43	30	78	0	69	6	0	58	40	0	39	9	12	30	3	18
cell44	22	23	0	71	7	0	50	15	0	29	0	3	15	5	16
cell45	23	66	0	69	16	0	33	50	0	34	0	6	21	2	17
cell46	0	33	0	71	29	0	16	25	0	20	0	10	30	7	19
cell47	0	62	0	80	14	0	43	30	0	23	0	5	33	11	15
cell48	0	52	0	80	18	0	53	27	0	22	0	17	29	13	25
cell49	0	48	0	50	28	0	51	44	0	22	0	20	40	0	17
cell50	0	62	0	76	48	0	18	41	0	16	0	10	36	0	22
cell51	0	56	0	37	30	0	39	28	0	25	0	6	23	0	24
cell52	0	47	0	57	12	0	43	41	0	25	0	16	37	0	19
cell53	0	72	0	62	19	0	29	20	0	31	0	15	30	0	18
cell54	0	23	0	58	26	0	51	30	0	19	0	4	28	0	31
cell55	0	41	0	66	15	0	89	23	0	21	0	11	25	0	37
cell56	0	27	0	60	19	0	56	33	0	26	0	11	40	0	22
cell57	0	46	0	106	17	0	51	29	0	20	0	10	36	0	15
cell58	0	40	0	77	0	0	59	33	0	15	0	11	44	0	19
cell59	0	69	0	49	0	0	0	27	0	27	0	10	20	0	34
cell60	0	50	0	96	0	0	0	15	0	29	0	4	37	0	0
cell61	0	79	0	48	0	0	0	48	0	35	0	15	39	0	0
cell62	0	47	0	106	0	0	0	44	0	13	0	7	31	0	0
cell63	0	57	0	104	0	0	0	57	0	13	0	13	17	0	0
cell64	0	47	0	105	0	0	0	16	0	33	0	14	30	0	0
cell65	0	40	0	59	0	0	0	22	0	37	0	13	18	0	0
cell66	0	26	0	0	0	0	0	30	0	24	0	8	37	0	0
cell67	0	66	0	0	0	0	0	46	0	4	0	7	28	0	0
cell68	0	56	0	0	0	0	0	39	0	10	0	12	30	0	0
cell69	0	0	0	0	0	0	0	47	0	11	0	17	22	0	0
cell70	0	0	0	0	0	0	0	0	0	36	0	10	48	0	0
cell71	0	0	0	0	0	0	0	0	0	10	0	8	39	0	0
cell72	0	0	0	0	0	0	0	0	0	17	0	0	47	0	0
cell73	0	0	0	0	0	0	0	0	0	13	0	0	40	0	0
cell74	0	0	0	0	0	0	0	0	0	19	0	0	0	0	0
cell75	0	0	0	0	0	0	0	0	0	11	0	0	0	0	0
cell76	0	0	0	0	0	0	0	0	0	23	0	0	0	0	0
cell77	0	0	0	0	0	0	0	0	0	27	0	0	0	0	0
cell78	0	0	0	0	0	0	0	0	0	27	0	0	0	0	0
cell79	0	0	0	0	0	0	0	0	0	31	0	0	0	0	0
cell80	0	0	0	0	0	0	0	0	0	13	0	0	0	0	0
cell81	0	0	0	0	0	0	0	0	0	24	0	0	0	0	0
cell82	0	0	0	0	0	0	0	0	0	11	0	0	0	0	0
cell83	0	0	0	0	0	0	0	0	0	19	0	0	0	0	0
cell84	0	0	0	0	0	0	0	0	0	44	0	0	0	0	0
cell85	0	0	0	0	0	0	0	0	0	16	0	0	0	0	0

## Sheet: smFISH retina tissue RNA
	Neto1	Glyt1	Erbb4	Vsx2	Col11a1	Tacr3	Grik1	Igfn1	Slitrk5	Grm6	Pcdh17	Kcnma1	Prkca	Prox1	Gpr179
Cell1	12	47	21	71	44	12	15	14	10	40	8	19	72	15	17
Cell2	14	70	11	59	28	12	13	34	12	33	9	26	59	10	23
Cell3	18	60	17	42	20	6	19	41	1	30	6	21	45	7	35
Cell4	33	83	12	48	16	17	33	28	1	33	5	24	46	12	22
Cell5	35	31	16	46	28	14	31	46	1	41	7	13	39	6	25
Cell6	28	54	17	65	10	7	34	45	2	30	18	21	51	7	24
Cell7	9	76	6	54	25	7	34	15	5	38	6	14	44	6	22
Cell8	18	54	2	39	4	15	63	31	3	31	7	30	34	7	14
Cell9	28	17	2	42	7	3	42	13	1	26	3	11	27	2	29
Cell10	9	42	7	76	29	10	52	46	13	23	4	19	23	13	20
Cell11	20	48	12	57	6	13	32	20	4	17	7	26	34	13	15
Cell12	7	55	4	58	8	9	20	21	7	40	4	23	28	13	20
Cell13	7	38	14	55	9	8	46	58	19	39	9	14	44	8	29
Cell14	7	27	5	82	7	16	68	43	3	25	8	30	46	6	19
Cell15	31	40	5	71	11	22	40	40	4	30	5	9	30	12	14
Cell16	24	64	8	57	5	7	46	58	3	12	16	8	35	3	30
Cell17	19	70	19	35	9	4	38	44	4	12	10	12	56	4	30
Cell18	47	77	2	54	28	3	31	61	5	24	6	15	41	8	27
Cell19	23	96	10	68	14	5	23	17	3	32	4	9	36	4	32
Cell20	18	50	7	50	5	8	68	46	3	21	13	20	32	2	24
Cell21	53	73	17	82	27	6	29	42	6	26	10	18	21	5	36
Cell22	66	45	17	71	11	11	72	44	13	23	3	18	36	2	29
Cell23	50	30	19	51	9	10	39	65	2	32	2	11	45	4	28
Cell24	13	58	7	49	20	4	69	33	10	19	3	13	32	9	33
Cell25	13	46	8	50	9	6	56	40	4	19	4	16	15	1	25
Cell26	45	27	8	54	13	10	45	18	4	29	3	16	15	2	27
Cell27	39	67	11	54	12	8	39	29	8	31	8	14	22	4	22
Cell28	22	54	20	83	29	4	67	24	17	32	12	21	20	3	16
Cell29	72	39	21	66	16	4	63	18	6	33	3	4	21	4	25
Cell30	16	34	4	91	18	4	16	47	8	33	8	27	21	12	14
Cell31	17	36	14	55	25	6	69	27	3	28	8	15	19	5	20
Cell32	32	25	6	44	8	6	59	43	3	37	4	5	30	4	23
Cell33	19	46	12	37	27	0	61	31	4	18	8	5	55	4	22
Cell34	15	71	2	51	3	0	55	15	0	26	7	6	52	1	14
Cell35	13	42	7	59	15	0	22	55	0	22	15	14	32	2	25
Cell36	12	44	5	36	6	0	82	70	0	10	7	10	15	4	17
Cell37	63	32	5	67	10	0	26	48	0	13	11	11	22	4	34
Cell38	16	67	2	67	10	0	44	21	0	26	16	4	39	4	26
Cell39	49	29	0	63	4	0	78	23	0	28	16	9	18	3	24
Cell40	21	43	0	46	29	0	38	21	0	18	7	6	36	2	16
Cell41	13	26	0	63	7	0	56	38	0	22	5	8	25	5	21
Cell42	22	37	0	45	16	0	57	43	0	22	3	5	28	1	19
Cell43	30	78	0	69	6	0	58	40	0	39	9	12	30	3	18
Cell44	22	23	0	71	7	0	50	15	0	29	0	3	15	5	16
Cell45	23	66	0	69	16	0	33	50	0	34	0	6	21	2	17
Cell46	0	33	0	71	29	0	16	25	0	20	0	10	30	7	19
Cell47	0	62	0	80	14	0	43	30	0	23	0	5	33	11	15
Cell48	0	52	0	80	18	0	53	27	0	22	0	17	29	13	25
Cell49	0	48	0	50	28	0	51	44	0	22	0	20	40	0	17
Cell50	0	62	0	76	48	0	18	41	0	16	0	10	36	0	22
Cell51	0	56	0	37	30	0	39	28	0	25	0	6	23	0	24
Cell52	0	47	0	57	12	0	43	41	0	25	0	16	37	0	19
Cell53	0	72	0	62	19	0	29	20	0	31	0	15	30	0	18
Cell54	0	23	0	58	26	0	51	30	0	19	0	4	28	0	31
Cell55	0	41	0	66	15	0	89	23	0	21	0	11	25	0	37
Cell56	0	27	0	60	19	0	56	33	0	26	0	11	40	0	22
Cell57	0	46	0	106	17	0	51	29	0	20	0	10	36	0	15
Cell58	0	40	0	77	0	0	59	33	0	15	0	11	44	0	19
Cell59	0	69	0	49	0	0	0	27	0	27	0	10	20	0	34
Cell60	0	50	0	96	0	0	0	15	0	29	0	4	37	0	0
Cell61	0	79	0	48	0	0	0	48	0	35	0	15	39	0	0
Cell62	0	47	0	106	0	0	0	44	0	13	0	7	31	0	0
Cell63	0	57	0	104	0	0	0	57	0	13	0	13	17	0	0
Cell64	0	47	0	105	0	0	0	16	0	33	0	14	30	0	0
Cell65	0	40	0	59	0	0	0	22	0	37	0	13	18	0	0
Cell66	0	26	0	0	0	0	0	30	0	24	0	8	37	0	0
Cell67	0	66	0	0	0	0	0	46	0	4	0	7	28	0	0
Cell68	0	56	0	0	0	0	0	39	0	10	0	12	30	0	0
Cell69	0	0	0	0	0	0	0	47	0	11	0	17	22	0	0
Cell70	0	0	0	0	0	0	0	0	0	36	0	10	48	0	0
Cell71	0	0	0	0	0	0	0	0	0	10	0	8	39	0	0
Cell72	0	0	0	0	0	0	0	0	0	17	0	0	47	0	0
Cell73	0	0	0	0	0	0	0	0	0	13	0	0	40	0	0
Cell74	0	0	0	0	0	0	0	0	0	19	0	0	0	0	0
Cell75	0	0	0	0	0	0	0	0	0	11	0	0	0	0	0
Cell76	0	0	0	0	0	0	0	0	0	23	0	0	0	0	0
Cell77	0	0	0	0	0	0	0	0	0	27	0	0	0	0	0
Cell78	0	0	0	0	0	0	0	0	0	27	0	0	0	0	0
Cell79	0	0	0	0	0	0	0	0	0	31	0	0	0	0	0
Cell80	0	0	0	0	0	0	0	0	0	13	0	0	0	0	0
Cell81	0	0	0	0	0	0	0	0	0	24	0	0	0	0	0
Cell82	0	0	0	0	0	0	0	0	0	11	0	0	0	0	0
Cell83	0	0	0	0	0	0	0	0	0	19	0	0	0	0	0
Cell84	0	0	0	0	0	0	0	0	0	44	0	0	0	0	0
Cell85	0	0	0	0	0	0	0	0	0	16	0	0	0	0	0
